# Supplementary material for: A One Health Approach Metagenomic Study on Antimicrobial Resistance Traits of Canine Saliva
Source: Antibiotics (Basel). 2025 Apr 25;14(5):433. doi: 10.3390/antibiotics14050433 (PMC12108403; doi:10.3390/antibiotics14050433)
Supplement: Supplementary file 1 [file antibiotics-14-00433-s001.zip]

Archive with 23 entries (22 files):
- antibiotics-3568611-SM.aux
- antibiotics-3568611-SM.log
- antibiotics-3568611-SM.out
- antibiotics-3568611-SM.pdf
- antibiotics-3568611-SM.synctex.gz
- antibiotics-3568611-SM.tex
- Definitions/
- Definitions/antibiotics-logo-eps-converted-to.pdf
- Definitions/antibiotics-logo.eps
- Definitions/antibiotics-logo.png
- Definitions/journalnames.tex
- Definitions/logo-mdpi-eps-converted-to.pdf
- Definitions/logo-mdpi.eps
- Definitions/logo-orcid.pdf
- Definitions/logo-updates-eps-converted-to.pdf
- Definitions/logo-updates.eps
- Definitions/mdpi.bst
- Definitions/mdpi.cls
- Definitions/mdpi_apacite.bst
- Definitions/mdpi_apacite.sty
- Definitions/mdpi_chicago.bst
- wcolordogs1.pdf
- wcolordogs2.pdf
