# Supplementary material for: A One Health Approach Metagenomic Study on Antimicrobial Resistance Traits of Canine Saliva
Source: Antibiotics (Basel). 2025 Apr 25;14(5):433. doi: 10.3390/antibiotics14050433 (PMC12108403; doi:10.3390/antibiotics14050433)
Supplement: Supplementary file 1 [file antibiotics-14-00433-s001.zip › antibiotics-3568611-SM.aux]

\relax 
\providecommand*\new@tpo@label[2]{}
\providecommand\hyper@newdestlabel[2]{}
\providecommand\HyperFirstAtBeginDocument{\AtBeginDocument}
\HyperFirstAtBeginDocument{\ifx\hyper@anchor\@undefined
\global\let\oldnewlabel\newlabel
\gdef\newlabel#1#2{\newlabelxx{#1}#2}
\gdef\newlabelxx#1#2#3#4#5#6{\oldnewlabel{#1}{{#2}{#3}}}
\AtEndDocument{\ifx\hyper@anchor\@undefined
\let\newlabel\oldnewlabel
\fi}
\fi}
\global\let\hyper@last\relax 
\gdef\HyperFirstAtBeginDocument#1{#1}
\providecommand\HyField@AuxAddToFields[1]{}
\providecommand\HyField@AuxAddToCoFields[2]{}
\bibstyle{Definitions/mdpi}
\newmarginnote{note.1.1}{{1}{10945661sp}}
\@writefile{lot}{\contentsline {table}{\numberline {S1}{\ignorespaces {The} number of samples containing ARGs (ARG+) and lacking ARGs (ARG-) associated with the questions regarding certain physical traits of dogs involved in the survey. "Group 1" and "Group 2" represent the order of traits indicated in the "Trait" column of the table. In column "Approach", "A" indicates ARGs detected in any canine metagenomic samples, "B" is for higher-public-health-risk ARGs detected in any canine metagenomic samples, and "C" stands for higher-public-health-risk ARGs detected in ESKAPE pathogens. No stars is: \emph  {p}-value > 0.05 (not statistically significant), one star (*): \emph  {p}-value $\leq $ 0.05 (statistically significant at the 5\% level), two stars (**): \emph  {p}-value $\leq $ 0.01 (statistically significant at the 1\% level). \relax }}{2}{table.caption.1}\protected@file@percent }
\providecommand*\caption@xref[2]{\@setref\relax\@undefined{#1}}
\newlabel{tab2}{{S1}{2}{{The} number of samples containing ARGs (ARG+) and lacking ARGs (ARG-) associated with the questions regarding certain physical traits of dogs involved in the survey. "Group 1" and "Group 2" represent the order of traits indicated in the "Trait" column of the table. In column "Approach", "A" indicates ARGs detected in any canine metagenomic samples, "B" is for higher-public-health-risk ARGs detected in any canine metagenomic samples, and "C" stands for higher-public-health-risk ARGs detected in ESKAPE pathogens. No stars is: \emph {p}-value > 0.05 (not statistically significant), one star (*): \emph {p}-value $\leq $ 0.05 (statistically significant at the 5\% level), two stars (**): \emph {p}-value $\leq $ 0.01 (statistically significant at the 1\% level). \relax }{table.caption.1}{}}
\newlabel{tab2@cref}{{[table][1][]S1}{[1][1][]2}}
\@writefile{lot}{\contentsline {table}{\numberline {S2}{\ignorespaces {The} number of samples containing ARGs (ARG+) and lacking ARGs (ARG-) associated with questions regarding the behaviour of dogs involved in the survey. "Group 1" and "Group 2" represent answers "Never" and "Not never" (Always, Often, Sometimes, Rarely), respectively. In column "Approach", "A" indicates ARGs detected in any canine metagenomic samples, "B" is for higher-public-health-risk ARGs detected in any canine metagenomic samples, and "C" stands for higher-public-health-risk ARGs detected in ESKAPE pathogens. No stars is: \emph  {p}-value > 0.05 (not statistically significant), one star (*): \emph  {p}-value $\leq $ 0.05 (statistically significant at the 5\% level) \relax }}{3}{table.caption.2}\protected@file@percent }
\newlabel{tab3}{{S2}{3}{{The} number of samples containing ARGs (ARG+) and lacking ARGs (ARG-) associated with questions regarding the behaviour of dogs involved in the survey. "Group 1" and "Group 2" represent answers "Never" and "Not never" (Always, Often, Sometimes, Rarely), respectively. In column "Approach", "A" indicates ARGs detected in any canine metagenomic samples, "B" is for higher-public-health-risk ARGs detected in any canine metagenomic samples, and "C" stands for higher-public-health-risk ARGs detected in ESKAPE pathogens. No stars is: \emph {p}-value > 0.05 (not statistically significant), one star (*): \emph {p}-value $\leq $ 0.05 (statistically significant at the 5\% level) \relax }{table.caption.2}{}}
\newlabel{tab3@cref}{{[table][2][]S2}{[1][2][]3}}
\@writefile{lot}{\contentsline {table}{\numberline {S3}{\ignorespaces {The} number of samples containing ARGs (ARG+) and lacking ARGs (ARG-) associated with questions regarding the behaviour of dogs involved in the survey. "Group 1" and "Group 2" represent answers "Agree" (Strongly agree, Agree) and "Disagree" (Strongly disagree, disagree), respectively. In column "Approach", "A" indicates ARGs detected in any canine metagenomic samples, "B" is for higher-public-health-risk ARGs detected in any canine metagenomic samples, and "C" stands for higher-public-health-risk ARGs detected in ESKAPE pathogens. No stars is: \emph  {p}-value > 0.05 (not statistically significant), one star (*): \emph  {p}-value $\leq $ 0.05 (statistically significant at the 5\% level), two stars (**): \emph  {p}-value $\leq $ 0.01 (statistically significant at the 1\% level) and three stars (***): \emph  {p}-value $\leq $ 0.001 (statistically significant at the 0.1\% level). \relax }}{4}{table.caption.3}\protected@file@percent }
\newlabel{tab4}{{S3}{4}{{The} number of samples containing ARGs (ARG+) and lacking ARGs (ARG-) associated with questions regarding the behaviour of dogs involved in the survey. "Group 1" and "Group 2" represent answers "Agree" (Strongly agree, Agree) and "Disagree" (Strongly disagree, disagree), respectively. In column "Approach", "A" indicates ARGs detected in any canine metagenomic samples, "B" is for higher-public-health-risk ARGs detected in any canine metagenomic samples, and "C" stands for higher-public-health-risk ARGs detected in ESKAPE pathogens. No stars is: \emph {p}-value > 0.05 (not statistically significant), one star (*): \emph {p}-value $\leq $ 0.05 (statistically significant at the 5\% level), two stars (**): \emph {p}-value $\leq $ 0.01 (statistically significant at the 1\% level) and three stars (***): \emph {p}-value $\leq $ 0.001 (statistically significant at the 0.1\% level). \relax }{table.caption.3}{}}
\newlabel{tab4@cref}{{[table][3][]S3}{[1][4][]4}}
\@writefile{lot}{\contentsline {table}{\numberline {S4}{\ignorespaces All ARG hits and the number of samples in which they were detected (A), higher-public-health-risk ARGs and the number of samples in which they were detected (B), and higher-public-health-risk ARGs derived from ESKAPE pathogens and the number of samples in which they were detected (C). MCR in the name is the abbreviation for mutation conferring resistance. \textit  {Escherichia coli} is abbreviated as E. coli, \textit  {Klebsiella pneumoniae} as K. pneumoniae, \textit  {Mycobacterium tuberculosis} as M. tuberculosis, \textit  {Pseudomonas aeruginosa} as P. aeruginosa, and \textit  {Staphylococcus aureus} as S. aureus.\relax }}{9}{table.caption.8}\protected@file@percent }
\newlabel{sup1}{{S4}{9}{All ARG hits and the number of samples in which they were detected (A), higher-public-health-risk ARGs and the number of samples in which they were detected (B), and higher-public-health-risk ARGs derived from ESKAPE pathogens and the number of samples in which they were detected (C). MCR in the name is the abbreviation for mutation conferring resistance. \textit {Escherichia coli} is abbreviated as E. coli, \textit {Klebsiella pneumoniae} as K. pneumoniae, \textit {Mycobacterium tuberculosis} as M. tuberculosis, \textit {Pseudomonas aeruginosa} as P. aeruginosa, and \textit {Staphylococcus aureus} as S. aureus.\relax }{table.caption.8}{}}
\newlabel{sup1@cref}{{[table][4][]S4}{[1][9][]9}}
\@writefile{lot}{\contentsline {table}{\numberline {S5}{\ignorespaces Antibiotic groups and the number of samples in which ARGs were detected against them. Antibiotic compounds affected by multidrug resistance are displayed separately.\relax }}{16}{table.caption.15}\protected@file@percent }
\newlabel{sup2}{{S5}{16}{Antibiotic groups and the number of samples in which ARGs were detected against them. Antibiotic compounds affected by multidrug resistance are displayed separately.\relax }{table.caption.15}{}}
\newlabel{sup2@cref}{{[table][5][]S5}{[1][15][]16}}
\@writefile{lot}{\contentsline {table}{\numberline {S6}{\ignorespaces {The} number of samples containing ARGs (ARG+) and lacking ARGs (ARG-) associated with questions regarding the behaviour of dogs involved in the survey. "Group 1" and "Group 2" represent answers "Never" and "Not never" (Always, Often, Sometimes, Rarely), respectively. In column "Approach", "A" indicates ARGs detected in any canine metagenomic samples, "B" is for higher-public-health-risk ARGs detected in any canine metagenomic samples, and "C" stands for higher-public-health-risk ARGs detected in ESKAPE pathogens. No stars is: \emph  {p}-value > 0.05 (not statistically significant), one star (*): \emph  {p}-value $\leq $ 0.05 (statistically significant at the 5\% level).\relax }}{17}{table.caption.16}\protected@file@percent }
\newlabel{sup3}{{S6}{17}{{The} number of samples containing ARGs (ARG+) and lacking ARGs (ARG-) associated with questions regarding the behaviour of dogs involved in the survey. "Group 1" and "Group 2" represent answers "Never" and "Not never" (Always, Often, Sometimes, Rarely), respectively. In column "Approach", "A" indicates ARGs detected in any canine metagenomic samples, "B" is for higher-public-health-risk ARGs detected in any canine metagenomic samples, and "C" stands for higher-public-health-risk ARGs detected in ESKAPE pathogens. No stars is: \emph {p}-value > 0.05 (not statistically significant), one star (*): \emph {p}-value $\leq $ 0.05 (statistically significant at the 5\% level).\relax }{table.caption.16}{}}
\newlabel{sup3@cref}{{[table][6][]S6}{[1][17][]17}}
\@writefile{lot}{\contentsline {table}{\numberline {S7}{\ignorespaces {The} number of samples containing ARGs (ARG+) and lacking ARGs (ARG-) associated with questions regarding the behaviour of dogs involved in the survey. "Group 1" and "Group 2" represent answers "Agree" (Strongly agree, Agree) and "Disagree" (Strongly disagree, disagree), respectively. In column "Approach", "A" indicates ARGs detected in any canine metagenomic samples, "B" is for higher-public-health-risk ARGs detected in any canine metagenomic samples, and "C" stands for higher-public-health-risk ARGs detected in ESKAPE pathogens. No stars is: \emph  {p}-value > 0.05 (not statistically significant), one star (*): \emph  {p}-value $\leq $ 0.05 (statistically significant at the 5\% level), two stars (**): \emph  {p}-value $\leq $ 0.01 (statistically significant at the 1\% level) and three stars (***): \emph  {p}-value $\leq $ 0.001 (statistically significant at the 0.1\% level). \relax }}{22}{table.caption.21}\protected@file@percent }
\newlabel{sup4}{{S7}{22}{{The} number of samples containing ARGs (ARG+) and lacking ARGs (ARG-) associated with questions regarding the behaviour of dogs involved in the survey. "Group 1" and "Group 2" represent answers "Agree" (Strongly agree, Agree) and "Disagree" (Strongly disagree, disagree), respectively. In column "Approach", "A" indicates ARGs detected in any canine metagenomic samples, "B" is for higher-public-health-risk ARGs detected in any canine metagenomic samples, and "C" stands for higher-public-health-risk ARGs detected in ESKAPE pathogens. No stars is: \emph {p}-value > 0.05 (not statistically significant), one star (*): \emph {p}-value $\leq $ 0.05 (statistically significant at the 5\% level), two stars (**): \emph {p}-value $\leq $ 0.01 (statistically significant at the 1\% level) and three stars (***): \emph {p}-value $\leq $ 0.001 (statistically significant at the 0.1\% level). \relax }{table.caption.21}{}}
\newlabel{sup4@cref}{{[table][7][]S7}{[1][22][]22}}
\@writefile{lot}{\contentsline {table}{\numberline {S8}{\ignorespaces {The} number of samples containing ARGs (ARG+) and lacking ARGs (ARG-) associated with questions regarding the behaviour of dogs involved in the survey. "Group 1" and "Group 2" represent answers "Agree" (Strongly agree, Agree), "Neither agree, nor disagree", and "Disagree" (Strongly disagree, disagree), respectively. In column "Approach", "A" indicates ARGs detected in any canine metagenomic samples, "B" is for higher-public-health-risk ARGs detected in any canine metagenomic samples, and "C" stands for higher-public-health-risk ARGs detected in ESKAPE pathogens. No stars is: \emph  {p}-value > 0.05 (not statistically significant), one star (*): \emph  {p}-value $\leq $ 0.05 (statistically significant at the 5\% level), two stars (**): \emph  {p}-value $\leq $ 0.01 (statistically significant at the 1\% level) and three stars (***): \emph  {p}-value $\leq $ 0.001 (statistically significant at the 0.1\% level). \relax }}{35}{table.caption.34}\protected@file@percent }
\newlabel{sup5}{{S8}{35}{{The} number of samples containing ARGs (ARG+) and lacking ARGs (ARG-) associated with questions regarding the behaviour of dogs involved in the survey. "Group 1" and "Group 2" represent answers "Agree" (Strongly agree, Agree), "Neither agree, nor disagree", and "Disagree" (Strongly disagree, disagree), respectively. In column "Approach", "A" indicates ARGs detected in any canine metagenomic samples, "B" is for higher-public-health-risk ARGs detected in any canine metagenomic samples, and "C" stands for higher-public-health-risk ARGs detected in ESKAPE pathogens. No stars is: \emph {p}-value > 0.05 (not statistically significant), one star (*): \emph {p}-value $\leq $ 0.05 (statistically significant at the 5\% level), two stars (**): \emph {p}-value $\leq $ 0.01 (statistically significant at the 1\% level) and three stars (***): \emph {p}-value $\leq $ 0.001 (statistically significant at the 0.1\% level). \relax }{table.caption.34}{}}
\newlabel{sup5@cref}{{[table][8][]S8}{[1][34][]35}}
\@writefile{lot}{\contentsline {table}{\numberline {S9}{\ignorespaces Questions by question types from the original survey [7].\relax }}{46}{table.caption.45}\protected@file@percent }
\newlabel{sup6}{{S9}{46}{Questions by question types from the original survey [7].\relax }{table.caption.45}{}}
\newlabel{sup6@cref}{{[table][9][]S9}{[1][45][]46}}
\@writefile{lof}{\contentsline {figure}{\numberline {S1}{\ignorespaces Dog breeds answered to be white (blue) and other colors (red) and the number of samples they appeared in. Only breeds appearing in more than one sample are presented. \relax }}{49}{figure.caption.48}\protected@file@percent }
\newlabel{supf1}{{S1}{49}{Dog breeds answered to be white (blue) and other colors (red) and the number of samples they appeared in. Only breeds appearing in more than one sample are presented. \relax }{figure.caption.48}{}}
\newlabel{supf1@cref}{{[figure][1][]S1}{[1][48][]49}}
\@writefile{lof}{\contentsline {figure}{\numberline {S2}{\ignorespaces Dog breeds answered to be only white (blue) and not only white (red) and the number of samples they appeared in. Only breeds appearing in more than one sample are presented. \relax }}{50}{figure.caption.49}\protected@file@percent }
\newlabel{supf2}{{S2}{50}{Dog breeds answered to be only white (blue) and not only white (red) and the number of samples they appeared in. Only breeds appearing in more than one sample are presented. \relax }{figure.caption.49}{}}
\newlabel{supf2@cref}{{[figure][2][]S2}{[1][49][]50}}
\newlabel{LastPage}{{}{50}{}{page.50}{}}
\xdef\lastpage@lastpage{50}
\xdef\lastpage@lastpageHy{50}
\gdef \@abspage@last{50}
