# Supplementary material for: A One Health Approach Metagenomic Study on Antimicrobial Resistance Traits of Canine Saliva
Source: Antibiotics (Basel). 2025 Apr 25;14(5):433. doi: 10.3390/antibiotics14050433 (PMC12108403; doi:10.3390/antibiotics14050433)
Supplement: Supplementary file 1 [file antibiotics-14-00433-s001.zip › antibiotics-3568611-SM.tex]

%  LaTeX support: latex@mdpi.com
%  For support, please attach all files needed for compiling as well as the log
% file, and specify your operating system, LaTeX version, and LaTeX editor.

%=================================================================
\documentclass[antibiotics,article,accept,moreauthors,pdftex]{Definitions/mdpi}
\usepackage{array}
\usepackage{amssymb}
%% The amsthm package provides extended theorem environments
%% \usepackage{amsthm}
%\usepackage{xcolor}
\usepackage[utf8]{inputenc}
\usepackage[T1]{fontenc}
\usepackage{longtable, tabu}
\usepackage{comment}
\usepackage{makecell}
\usepackage{multirow}
\usepackage{float} 
\usepackage{tabularx}
\usepackage{pdflscape}
\usepackage{booktabs}
% For posting an early version of this manuscript as a preprint, you may use
% "preprints" as the journal and change "submit" to "accept". The document class
% line would be, e.g.,
% \documentclass[preprints,article,accept,moreauthors,pdftex]{mdpi}. This is
% especially recommended for submission to arXiv, where line numbers should be
% removed before posting. For preprints.org, the editorial staff will make this
% change immediately prior to posting.

%--------------------
% Class Options:
%--------------------
%----------
% journal
%----------
% Choose between the following MDPI journals:
% acoustics, actuators, addictions, admsci, adolescents, aerospace, agriculture,
% agriengineering, agronomy, ai, algorithms, allergies, analytica, animals,
% antibiotics, antibodies, antioxidants, appliedchem, applmech, applmicrobiol,
% applnano, applsci, arts, asi, atmosphere, atoms, audiolres, automation, axioms,
% batteries, bdcc, behavsci, beverages, biochem, bioengineering, biologics,
% biology, biomechanics, biomedicines, biomedinformatics, biomimetics,
% biomolecules, biophysica, biosensors, biotech, birds, bloods, brainsci,
% buildings, businesses, cancers, carbon, cardiogenetics, catalysts, cells,
% ceramics, challenges, chemengineering, chemistry, chemosensors, chemproc,
% children, civileng, cleantechnol, climate, clinpract, clockssleep, cmd,
% coatings, colloids, compounds, computation, computers, condensedmatter,
% conservation, constrmater, cosmetics, crops, cryptography, crystals, curroncol,
% cyber, dairy, data, dentistry, dermato, dermatopathology, designs, diabetology,
% diagnostics, digital, disabilities, diseases, diversity, dna, drones, dynamics,
% earth, ebj, ecologies, econometrics, economies, education, ejihpe, electricity,
% electrochem, electronicmat, electronics, encyclopedia, endocrines, energies,
% eng, engproc, entropy, environments, environsciproc, epidemiologia, epigenomes,
% fermentation, fibers, fire, fishes, fluids, foods, forecasting, forensicsci,
% forests, fractalfract, fuels, futureinternet, futuretransp, futurepharmacol,
% futurephys, galaxies, games, gases, gastroent, gastrointestdisord, gels,
% genealogy, genes, geographies, geohazards, geomatics, geosciences, geotechnics,
% geriatrics, hazardousmatters, healthcare, hearts, hemato, heritage,
% highthroughput, histories, horticulturae, humanities, hydrogen, hydrology,
% hygiene, idr, ijerph, ijfs, ijgi, ijms, ijns, ijtm, ijtpp, immuno, informatics,
% information, infrastructures, inorganics, insects, instruments, inventions, iot,
% j, jcdd, jcm, jcp, jcs, jdb, jfb, jfmk, jimaging, jintelligence, jlpea, jmmp,
% jmp, jmse, jne, jnt, jof, joitmc, jor, journalmedia, jox, jpm, jrfm, jsan,
% jtaer, jzbg, kidney, land, languages, laws, life, liquids, literature, livers,
% logistics, lubricants, machines, macromol, magnetism, magnetochemistry, make,
% marinedrugs, materials, materproc, mathematics, mca, measurements, medicina,
% medicines, medsci, membranes, metabolites, metals, metrology, micro,
% microarrays, microbiolres, micromachines, microorganisms, minerals, mining,
% modelling, molbank, molecules, mps, mti, nanoenergyadv, nanomanufacturing,
% nanomaterials, ncrna, network, neuroglia, neurolint, neurosci, nitrogen,
% notspecified, nri, nursrep, nutrients, obesities, oceans, ohbm, onco,
% oncopathology, optics, oral, organics, osteology, oxygen, parasites,
% parasitologia, particles, pathogens, pathophysiology, pediatrrep,
% pharmaceuticals, pharmaceutics, pharmacy, philosophies, photochem, photonics,
% physchem, physics, physiolsci, plants, plasma, pollutants, polymers,
% polysaccharides, proceedings, processes, prosthesis, proteomes, psych,
% psychiatryint, publications, quantumrep, quaternary, qubs, radiation, reactions,
% recycling, regeneration, religions, remotesensing, reports, reprodmed,
% resources, risks, robotics, safety, sci, scipharm, sensors, separations, sexes,
% signals, sinusitis, smartcities, sna, societies, socsci, soilsystems, solids,
% sports, standards, stats, stresses, surfaces, surgeries, suschem,
% sustainability, symmetry, systems, taxonomy, technologies, telecom, textiles,
% thermo, tourismhosp, toxics, toxins, transplantology, traumas, tropicalmed,
% universe, urbansci, uro, vaccines, vehicles, vetsci, vibration, viruses, vision,
% water, wevj, women, world

%---------
% article
%---------
% The default type of manuscript is "article", but can be replaced by:
% abstract, addendum, article, book, bookreview, briefreport, casereport,
% comment, commentary, communication, conferenceproceedings, correction,
% conferencereport, entry, expressionofconcern, extendedabstract, datadescriptor,
% editorial, essay, erratum, hypothesis, interestingimage, obituary, opinion,
% projectreport, reply, retraction, review, perspective, protocol, shortnote,
% studyprotocol, systematicreview, supfile, technicalnote, viewpoint, guidelines,
% registeredreport, tutorial
% supfile = supplementary materials

%----------
% submit
%----------
% The class option "submit" will be changed to "accept" by the Editorial Office
% when the paper is accepted. This will only make changes to the frontpage (e.g.,
% the logo of the journal will get visible), the headings, and the copyright
% information. Also, line numbering will be removed. Journal info and pagination
% for accepted papers will also be assigned by the Editorial Office.

%------------------
% moreauthors
%------------------
% If there is only one author the class option oneauthor should be used.
% Otherwise use the class option moreauthors.

%---------
% pdftex
%---------
% The option pdftex is for use with pdfLaTeX. If eps figures are used, remove
% the option pdftex and use LaTeX and dvi2pdf.

%=================================================================
% MDPI internal commands
\firstpage{1}
\makeatletter
\setcounter{page}{\@firstpage}
\makeatother
\pubvolume{14}
\issuenum{5}
\articlenumber{433}
\pubyear{2025}
\copyrightyear{2025}
\externaleditor{Piera Anna Martino} % For journal Automation,
% please change Academic Editor to "Communicated by"
\datereceived{20 March 2025}
\daterevised{10 April 2025}
\dateaccepted{15 April 2025}
\datepublished{25 April 2025}
\hreflink{https://doi.org/10.3390/\\antibiotics14050433} % If needed use \linebreak
%------------------------------------------------------------------
% The following line should be uncommented if the LaTeX file is uploaded to
% arXiv.org
%\pdfoutput=1

%=================================================================
% Add packages and commands here. The following packages are loaded in our class
% file: fontenc, inputenc, calc, indentfirst, fancyhdr, graphicx, epstopdf,
% lastpage, ifthen, lineno, float, amsmath, setspace, enumitem, mathpazo,
% booktabs, titlesec, etoolbox, tabto, xcolor, soul, multirow, microtype, tikz,
% totcount, changepage, paracol, attrib, upgreek, cleveref, amsthm, hyphenat,
% natbib, hyperref, footmisc, url, geometry, newfloat, caption

%=================================================================
%% Please use the following mathematics environments: Theorem, Lemma, Corollary,
% Proposition, Characterization, Property, Problem, Example,
% ExamplesandDefinitions, Hypothesis, Remark, Definition, Notation, Assumption
%% For proofs, please use the proof environment (the amsthm package is loaded by
% the MDPI class).

%=================================================================
% Full title of the paper (Capitalized)
\Title{{A One}  Health Approach Metagenomic Study on Antimicrobial Resistance Traits of Canine Saliva}

% MDPI internal command: Title for citation in the left column
\TitleCitation{{A One}  Health Approach Metagenomic Study on Antimicrobial Resistance Traits of Canine Saliva}

% Author Orchid ID: enter ID or remove command
\newcommand{\orcidauthorA}{0000-0001-9291-9759}
\newcommand{\orcidauthorB}{0000-0003-1863-5971}
\newcommand{\orcidauthorC}{0000-0003-1101-2296}
\newcommand{\orcidauthorD}{0000-0002-7273-9133}
\newcommand{\orcidauthorE}{0000-0003-1783-2041}
\newcommand{\orcidauthorF}{0009-0000-7611-8492}
\newcommand{\orcidauthorG}{0009-0000-6090-187X}

% Authors, for the paper (add full first names)

\Author{{Adrienn} %MDPI: 1. Please carefully check the accuracy of names and affiliations. 2. Please provide all authors ORCID if available. 
 Gréta Tóth $^{1,2}$\orcidA{},
Darinka Lilla Tóth $^{3}$\orcidF{},
Laura Remport $^{4}$\orcidG{},
Imre Tóth $^{5,6}$,
Tibor Németh $^{7}$,
Attila Dubecz $^{8}$,
Árpád V. Patai $^{9}$\orcidB{},
Zsombor Wagenhoffer $^{2}$,
László Makrai $^{10}$\orcidD{} and Norbert Solymosi $^{1,11,}$*\orcidE{}}


% MDPI internal command: Authors, for metadata in PDF
\AuthorNames{
Adrienn Gréta Tóth,
Darinka Lilla Tóth,
Laura Remport,
Imre Tóth,
Tibor Németh,
Attila Dubecz,
Árpád V. Patai,
Zsombor Wagenhoffer,
László Makrai,
Norbert Solymosi
}

% MDPI internal command: Authors, for citation in the left column
\AuthorCitation{
Tóth, A. G.;
Tóth, D. L.;
Remport, L.;
Tóth, I.;
Németh, T.;
Dubecz, A.;
Patai, Á. V.;
Wagenhoffer, Z.;
Makrai, L.;
Solymosi, N.}

\address{%
$^{1}$ \quad Centre for Bioinformatics, University of Veterinary Medicine, 1078 Budapest, Hungary; {toth.adrienn.greta@univet.hu} %MDPI: The email is different from the one submitted online at susy.mdpi.com. Please confirm which one is correct. Same as following emails. 
% AUTHORS: New email added.
\\
$^{2}$ \quad {Institute for Animal Breeding, Nutrition and Laboratory Animal Science} %MDPI: please check if the address information is correct.
% AUTHORS: yes, it is correct.
, University of Veterinary Medicine, 1078 Budapest, Hungary; wagenhoffer.zsombor@univet.hu\\
$^{3}$ \quad School of Biodiversity, One Health \& Veterinary Medicine, University of Glasglow, Glasgow G12 8QQ, UK; darinka.lilla.toth@gmail.com\\
$^{4}$ \quad OnlyVet Veterinary Referral Center, 69800 Saint-Priest, France; remportlaura@gmail.com\\
$^{5}$ \quad Department of Operative Tecniques and Surgical Research, Faculty of
Medicine, University of Debrecen, \linebreak 4032 Debrecen, Hungary;
{drtothimre@bazmkorhaz.hu}\\%AUTHORS: New email added.
$^{6}$ \quad Department of Thoracic Surgery, Borsod-Abaúj-Zemplén County
Hospital, and {University} %MDPI: We deleted and before, please confirm. 
%AUTHORS: Please do not delete, this is the proper name.
 Teaching Hospital, 3526 Miskolc, Hungary\\
$^{7}$ \quad Department and Clinic of Surgery and Ophthalmology, University of
Veterinary Medicine, 1078 Budapest, Hungary\\
$^{8}$ \quad Department of Surgery, Paracelsus Medical University, 90419 Nuremberg, Germany; attila.dubecz@klinikum-nuernberg.de\\
$^{9}$ \quad Division of Interventional Gastroenterology, Department of Surgery, Transplantation and Gastroenterology, Semmelweis University, 1082 Budapest, Hungary; {patai.arpad@semmelweis.hu} \\%AUTHORS: the email is edited.
$^{10}$\quad Autovakcina Ltd., 1171 Budapest, Hungary; autovakcina@gmail.com \\
$^{11}$\quad Department of Physics of Complex Systems, Eötvös Loránd University, 1117 Budapest, Hungary}

\corres{Correspondence: solymosi.norbert@gmail.com; Tel.: +36-30-9347-069}

\keyword{}


\abstract{}

\begin{document}

%\section{Introduction}
%The interconnection of human, animal and environmental habitats contributes to the evolution of one of the concerning global health issues, antimicrobial resistance (AMR). 
%Media involved in AMR transmission pathways among physically connected habitats can be screened for their role in the growing appearance rates of AMR. 
%According to the One Health concept, such a pathway is among humans and their companion animals.\\
%After a decade-long rise in the number of companion animals in households, more than 50\% of the U.S. population held a dog in 2020. \cite{rowan2018companion, bedford2019number, american20212021} 
%Moreover, a change in the nature of human-pet bonds is also notable. 
%According to the survey of the American Veterinary Medical Association, 
%70\% of owners regard their pets as family members,
%% 70\% of pet owners consider their pets as family members, 
%17\% as companions and only 3\% as property. \cite{jensen2017avma} 
%This mindset enhances physical proximity (e.g. sleeping together, licking the face of the owner etc.) among the pets and their owners. 
%% Moreover, companion dogs are often provided with veterinary healthcare services and receive antibiotics.
%Moreover, companion dogs typically receive veterinary healthcare services, which can include administration of antibiotics. 
%When dog bite cases arise, they tend to be committed by family pets rather than strays.
%Additionally, dog bite cases are frequent, and are rather committed by family dogs than strays. \cite{overall2001dog} \\
%Physical contact among pets and owners serves as a platform for bacterium transfer, including ESKAPE pathogens (\textit{Enterococcus faecium}, \textit{Staphylococcus aureus}, \textit{Klebsiella pneumoniae},
%\textit{Acinetobacter baumannii}, \textit{Pseudomonas aeruginosa}, and \textit{Enterobacter} spp.) listed by World Health Organisation (WHO). 
%Along with bacteria, AMR determinants, including higher public health risk antimicrobial resistance genes (ARGs) as categorised by Zhang et al. \cite{zhang2022assessment}, can also be transferred. 
%Their study provides information on the associations of qualitative and quantitative AMR characteristics (overall ARG counts, ARG counts associated with enhanced public health risk, and ESKAPE pathogen related higher public health risk ARG counts) and certain easily observable canine traits (e.g. sterilization status, breed, head shape, fur color, behavioural characteristics). 
%These findings may highlight the consequences of our companion animal-keeping behaviours and help better understand the One Health impact of the dog-owner coexistence on the appearance and spread of AMR.
%
%Our aim was to obtain information on the associations of three antimicrobial resistance gene (ARG) sets (all detected ARGs, higher public health risk ARGs \cite{zhang2022assessment}, and ESKAPE pathogen-related higher public health risk ARGs) in canine saliva alongside certain easily observable canine traits (e.g. sterilisation status, breed, head shape, fur colour, behavioural properties) 
%that may help better understand the OneHealth impact of the dog-owner coexistence and other companion animal keeping behaviours on the appearance and spread of AMR.
%For this purpose, canine shotgun metagenonomic data from the study of Morrill et al. \cite{morrill2022ancestry} were used. 
%The genomic dataset used was linked to responses from questionnaires consisting of 118 questions on canine characteristics and mostly behavioural measures, which were answered by the owners of the sampled dogs.
%ARG abundances were analysed based on phenotypical groups formed based on these answers.
%
%\section{Materials and Methods}
%\subsection*{Data}
%Canine salivary genomic datasets were obtained from the National  Center for Biotechnology Information (NCBI) Sequence Read Archive (SRA) repository. 
%The BioProject used is stored under the Accession Number PRJNA675863 submitted by the Broad Institute, Darwin’s Ark project by Morrill et al. \cite{morrill2022ancestry} (darwinsark.org, accessed on 17 January 2024). The authors had no access to information that could identify individual participants during or after data collection.
%The original study of Morrill et al. includes the animal study protocols for saliva and blood collection from dogs and the consent from the owners for the participation of their animals in the original study \cite{morrill2022ancestry}. 
%The project contained the shotgun metagenomic sequencing data of canine saliva samples to investigate polymorphisms associated to complex canine traits. \cite{morrill2022ancestry} 
%The BioProject contained short read data from 2215 canine saliva samples, out of which 1830 was used in the study. 
%The selection process was based on the completeness of the metadata information of the samples. Only samples with full metadata information were retained.
%Metadata used was derived from the Broad Institute’s Darwin’s Ark project survey dataset (\url{https://datadryad.org/stash/dataset/doi:10.5061/dryad.g4f4qrfr0}, accessed on 8/12/2023). 
%Throughout the analysis steps, the study of the presence of any ARGs, higher public health risk ARGs and ESKAPE pathogen-related higher public health risk ARGs within the metagenomic samples was signed with "A", "B" and "C", respectively.
%The survey that gave the basis for the trait associated AMR studies was filled voluntarily by dog owners. Out of 12 questionnaires, 11 surveyed canine behaviours, and 1 focused on physical traits. 
%Breed or suspected breeds, age, sex and sterilisation status were collected initially. \cite{morrill2022ancestry}
%Samples were analysed based on their unique darwinsark\_ids. 
%However, in case of sex, only those BioSample identifiers were included in the analyses that could have been associated with unique darwinsark\_id identifiers or with no darwinsark\_id identifiers. 
%All questions in the survey of Morrill et al. \cite{morrill2022ancestry} have been included in the analysis workflow. However, only questions with possible biomedical explanations are presented in the Results section. 
%All other question results can be found in the Supplementary
%materials.
%
%\subsection*{Bioinformatic and statistical analysis}
%After quality control, the trimming and filtering of the raw short reads was performed with TrimGalore (v.0.6.6, \url{https://github.com/FelixKrueger/TrimGalore}, accessed on 8/12/2023), with a quality threshold of 20. More than 50 bp long reads were taxonomically classified using Kraken2 (v2.1.1) \cite{wood2019improved} using a database created (4/6/2022) based on the NCBI RefSeq complete archaeal, bacterial, viral, and plant genomes. For precise species assignment, a confidence parameter of 0.5 was used. The taxon classification results were processed in the R-environment \cite{R2022} using the packages phyloseq (v1.36.0) \cite{mcmurdie2013phyloseq} and microbiome (v1.14.0) \cite{lahti2017microbiome}. Bacterial reads were assembled to contigs with MEGAHIT (v1.2.9) \cite{li2015megahit} using default settings. Kraken2 was used again for the taxonomic classification of the contigs based on the same database as mentioned above. Possible open reading frames (ORFs) were extracted from the contigs with Prodigal (v2.6.3). \cite{hyatt2010prodigal} Amino-acid sequences translated from the ORFs were ORFs were aligned to the reference ARG sequences of the Comprehensive Antibiotic Resistance Database (CARD, v.3.1.3) \cite{mcarthur2013comprehensive,jia2016card} with Resistance Gene Identifier (RGI, v5.2.0) with Diamond. \cite{buchfink2015fast} ORFs of "Perfect" or "Strict" classification were further filtered with 90\% identity and 90\% coverage to the reference sequences. 
%The public health risk categorization of the ARGs was based on a publication on Zhang et al.\cite{zhang2022assessment}; they used four indicators to categorize ARGs as having higher public health risk: higher human accessibility, mobility, pathogenicity, and clinical availability. 
%Human accessibility was based on the transfer likelihood of the ARG from the environment to the human microbiota. 
%Mobility was defined by the relatedness of mobile genetic elements to the ARG. 
%Human pathogenicity was based on appearance rates in human pathogens compared to that in non-pathogenic bacteria. 
%Clinical availability was evaluated according to the use and clinical relevance of the affected antimicrobial agents. 
%The independence of ARG frequencies on various grouping variables was tested using Fisher's exact 
%test.\cite{agresti2019} 
%A p-value of < 0.05 was considered statistically significant. 
%All further data management procedures, analyses, and plotting were performed in the R-environment (v4.2.1) \cite{R2022}. 
%
%
% 
%\section{Results}
%Results obtained from the bioinformatic analysis of the 1830 canine saliva samples' metagenome sequencing data were articlulated as follows. 
%After the presentation of the most frequently detected bacterial taxa (bacteriome) associated with ARGs and the set of identified ARGs (resistome), physical and behavioural traits potentially related to the AMR determinants in the canine salivary bacteriome are detailed. 
%Results with potential biomedical significance are presented in the following sections. Further results are represented among the supplementary materials.
%
%\subsection*{Bacteriome}
%By the taxonomic classification, 126 genera have been identified and associated with ARGs in 1682 of 1830 samples (91.9\%). 
%ARG associated bacterial genera that appeared in at least 2\% of the samples were \textit{Porphyromonas} (33.1\%), \textit{Pasteurella} (31.4\%), \textit{Frederiksenia} (23.2\%), \textit{Pseudomonas} (23.0), \textit{Conchiformibius} (21.7\%), \textit{Bacteroides} (10\%), \textit{Glaesserella} (9.5\%), \textit{Wielerella} (8.7\%), \textit{Riemerella} (8.7\%), \textit{Escherichia} (8.6\%), \textit{Prevotella} (7.3\%), \textit{Capnocytophaga} (6.8\%), \textit{Klebsiella} (5.2\%), \textit{Alistipes} (4.7\%), \textit{Lelliottia} (4.5\%), \textit{Mannheimia} (4.0\%), \textit{Histophilus} (3.9\%), \textit{Streptococcus} (3.8\%), \textit{Serratia} (3.7\%), \textit{Haemophilus} (3.1\%), \textit{Enterobacter} (2.6\%), \textit{Clostridioides} (2.4\%), \textit{Parabacteroides} (2.4\%). The number of samples in which these bacterial genera appeared are demonstrated in Figure \ref{fig1}. 
%
%\begin{figure}[h]
%\centering
%\includegraphics[scale=0.75]{taxargv6.pdf}
%\caption{Bacterial genera associated with AMR determinants that appeared in at least 2\% of all 1682 samples, with the number of samples in which they were detected.}
%\label{fig1}
%\end{figure}
%
%\subsection*{Resistome}
%Setting the 90\% length and 90\% base identity thresholds by the ARG identification, 1682 samples could have been associated with ARGs in general, although only 1679 of these samples contained genes that can have antimicrobial effects. 
%Three genes, namely \textit{CRP, nalC} and \textit{nalD} that were identified in the samples based on the CARD database are ARG regulators or repressors. 
%Thus, \textit{CRP, nalC} and \textit{nalD} were excluded from the analysis.
%The highest number of ARG types (65) was found in BioSample SAMN16779058 and SAMN16778891 (57), followed by SAMN16778736 and SAMN16779288 (55). 
%The mean of ARG hits per sample reached 4.3, and the median was 3. 
%318 ARG types met the criteria of having 90\% coverage and 90\% sequential identity. 
%The most common ARGs were \textit{Escherichia coli EF-Tu} mutants conferring resistance to Pulvomycin, \textit{pgpB} and \textit{CfxA2} genes, detected in 1002, 953 and 609 samples, respectively. 
%ARG hits of higher public health significance were detected in 1033 samples. 
%The most public health risk hits were discovered in Biosample SAMN16779288 (35), SAMN16779058 (30) and SAMN16778891 parallel with  SAMN16777653 (23). 
%The average number of higher public health risk ARG hits per sample was 2.3, while the median was 1. 
%Of the 65 detected ARGs of higher public health risk, the most common were \textit{CfxA2}, \textit{ErmF} and \textit{APH(6)-Id}, appearing in 609, 202, 153 samples, respectively. 
%ESKAPE pathogen-related ARG hits of higher public health risk were identified in 63 samples. 
%Biosample SAMN16778736 contained the most hits of this type (15), followed by SAMN16777571 (14) and SAMN16778717 (13). 
%The mean of ESKAPE pathogen-related higher public health risk ARG hits per sample amounted to 3.3, and the median to 2. 
%All in all, 13 types of ARG hits of public health risk were detected in ESKAPE pathogens. 
%Of these, the most common were \textit{OXA-2} (18 samples), \textit{APH(6)-Id} (17 samples) and \textit{sul1} (15 samples). 
%20.4\% of all ARG types were higher public health risk ARGs. Examining ESKAPE pathogen-related higher public health risk ARG types, proportions amounted to 4\% considering all ARG hits and 20\% of higher public health risk ARG types.
%ARGs appearing in more than 10 samples together with higher public health risk ARGs and higher public health risk ARGs associated to ESKAPE pathogens that appeared in at least 5 samples are demonstrated on Figure \ref{fig2}. 
%The full list of ARGs and the numbers of samples which they have appeared at can be seen in Supplementary table \ref{sup1}.
%
%\begin{figure}[H]
%\centering
%\includegraphics[scale=0.53]{halvedr.pdf}
%\caption{ARGs detected in more than 10 samples (A), higher public health risk ARGs detected in at least 5 samples (B) and higher public health risk ARGs deriving from ESKAPE pathogens detected in at least 5 samples (C). 
%\textit{EF-Tu} is the abbreviation for \textit{Escherichia coli} \textit{EF-Tu} mutants conferring resistance to Pulvomycin, \textit{UhpT} for \textit{E. coli} \textit{UhpT} with mutation conferring resistance to fosfomycin, \textit{GlpT} for \textit{E. coli} \textit{GlpT} with mutation conferring resistance to fosfomycin, \textit{soxR} for \textit{Pseudomonas aeruginosa} \textit{soxR}, and \textit{rpsL} for \textit{Mycobacterium tuberculosis} \textit{rpsL} mutations conferring resistance to streptomycin. 
%}
%\label{fig2}
%\end{figure}
%
%Drug classes that could potentially be affected by the presence of the detected ARGs are presented on Figure \ref{fig3} considering all ARGs, higher public health risk ARGs and higher public health risk ARGs in ESKAPE pathogens. 
%ARGs detected in the samples can potentially affect 31 antibiotic classes . 
%The most commonly affected antimicrobial groups were tetracyclines (1650 samples), cephalosporins (1125 samples), peptides (1105 samples) and penams (1095 samples) considering all the detected ARGs. 
%In case of higher public health risk ARGs, cephamycin resistance genes were the most frequent (754 samples), followed by macrolides (529 samples) and amynoglycosides (508 samples). 
%By higher public health risk ARGs in ESKAPE pathogens amynoglycosides (61 samples), fluoroquinolones (59 samples), phenicols (54 samples), penams (53 samples) and tetracyclines (53 samples) appeared the most often. 
%Considering all three groups (all ARGs, higher public health risk ARGs, higher public health risk ARGs in ESKAPE pathogens) pleuromutilin and oxazolidinone resistance appeared in the fewest number of samples. 
%The exact sample numbers by antibiotic groups can be seen in Supplementary table \ref{sup2}.
%
%\begin{figure}[H]
%\centering
%\includegraphics[scale=0.88]{rfacet2r.pdf}
%\caption{Antibiotic groups against which ARGs were detected in any metagenomic samples (A), antibiotic groups against which higher public health risk ARGs were detected in any metagenomic samples (B) and antibiotic groups against which higher public health risk ARGs appeared in ESKAPE pathogens (C). The number of samples in which ARGs against the presented antibiotic groups were detected is presented on the horizontal axis. Antibiotic compounds affected by multidrug resistance are displayed separately.}
%\label{fig3}
%\end{figure}
%
%The proportion of resistance mechanisms was calculated based on the diversity of all ARGs, higher public health risk ARGs and higher public health risk ARGs in ESKAPE pathogens. 
%The results are demonstrated in Figure \ref{fig4}. The dominant mechanism of identified ARGs was antibiotic inactivation (2669 occasions), antibiotic target alteration (2403 occasions) and antibiotic efflux (973 occasions). 
%In case of higher public health risk ARGs, the top AMR mechanisms were antibiotic inactivation (1304 occasions), antibiotic efflux (533 occasions) and antibiotic target alteration (292 occasions). 
%Higher public health risk ARGs identified in ESKAPE pathogens were in most cases associated with antibiotic efflux (110 occasions), antibiotic inactivation and antibiotic target replacement (25 occasions).
%
%\begin{figure}[H]
%\centering
%\includegraphics[scale=0.89]{rfacet3r.pdf}
%\caption{Antimicrobial resistance mechanism abundances of ARGs detected in all metagenomic samples (A), antimicrobial resistance mechanism abundances of higher public health risk ARGs detected in any metagenomic samples (B) and antimicrobial resistance mechanism abundances of higher public health risk ARGs in ESKAPE pathogens detected in the metagenomic samples (C). The number of occasions when ARGs with the given antimicrobial resistance mechanisms were detected, is presented on the horizontal axis.}
%\label{fig4}
%\end{figure}
%
%\subsection*{Basic characteristics, physical traits and behavioural characteristics associated with ARGs}
%The proportions of statistically significant and nonsignificant results of ARG abundances and traits or answers of the surveys have differed in the examined animal groups.
%The proportions of questions with significant ($p\leq0.05$) and nonsignificant statistical test results by question types (see Supplementary table \ref{sup6}) and by approaches (A, B or C) are presented on Figure \ref{fig5}. 
%
%\begin{figure}[H]
%\centering
%\includegraphics[scale=0.5]{sigfac.pdf}
%\caption{
%Proportions of significant ($p\leq0.05$) and nonsignificant associations by question groups (see Supplementary table \ref{sup6}) and approaches (ARGs detected in all metagenomic samples (A), higher public health risk ARGs detected in any metagenomic samples (B), and  ESKAPE pathogen-related higher public health risk ARGs in the
%metagenomic samples (C)).
%}
%\label{fig5}
%\end{figure} 
%
%\subsubsection*{Basic characteristics and physical traits}
%Analysing the associations of the numbers of ARG-positive and ARG-negative samples in the light of basic characteristics, results represented in Table \ref{tab1} were obtained. Considering all approaches, three out of six questions had statistically significant results.
%
%\begin{table}[H]
%    \caption{The number of samples containing ARGs (ARG+) and lacking ARGs (ARG-) associated with the following basic characteristics and traits of dogs: head shape, origin, sex, sterilisation status, breed, environment. "Group 1" and "Group 2" represent the order of traits indicated in the "Characteristic" column of the table. In column "Approach", "A" indicates ARGs detected in any canine metagenomic samples, "B" is for higher public health risk ARGs detected in any canine metagenomic samples and "C" stands for higher public health risk ARGs detected in ESKAPE pathogens. 
%    }
%    \label{tab1}
%     \centering
%    \scalebox{0.75}{
%    \begin{tabular}{l lrrrrc l}
%    \toprule
%  Characteristic & Approach & \multicolumn{4}{c}{Number of samples} & OR (95\%CI) & p-value \\
%Group 1 / Group 2  &  & \multicolumn{2}{c}{Group 1} & \multicolumn{2}{c}{Group 2} &  &  \\
%  &  & ARG+ & ARG- & ARG+ & ARG- &  &  \\
% \midrule
%        Brachycephal/dolio-,mesocephal & A & 71 & 12 & 606 & 50 & 0.49 (0.24 - 1.06) & 0.055$^*$ \\ 
%         & B & 44 & 39 & 370 & 286 & 0.87 (0.54 - 1.42) & 0.560 \\ 
%        & C &7 & 105 & 29 & 598 & 1.37 (0.50 - 3.31) & 0.473 \\ 
%        Breeder/rescue, shelter & A & 286 & 28 & 1013 & 86 & 0.87 (0.55 - 1.41) & 0.557 \\ 
%        ~ & B & 172 & 142 & 628 & 472 & 0.91 (0.70 - 1.18) & 0.478 \\ 
%        & C & 13 & 301 & 33 & 1067 & 1.40  (0.67 - 2.77) & 0.366 \\ 
%        Females/males  & A & 827 & 68 & 852 & 83 & 1.18 (0.84 - 1.68) & 0.350 \\ 
%        ~ & B & 511 & 384 & 519 & 416 & 1.13 (0.76 - 1.70) & 0.561 \\ 
%        & C & 27 & 828 & 33 & 861 & 0.85  (0.49 - 1.47) & 0.600 \\  
%        Intact/sterilised & A & 87 & 10 & 1515 & 131 & 0.75 (0.38 - 1.66) & 0.440 \\ 
%        ~ & B & 44 & 53 & 938 & 709 & 0.63 (0.41 - 0.97) & 0.027$^*$ \\ 
%        & C & 2 & 95 & 58 & 1589 & 0.58 (0.07 - 2.24) & 0.771 \\  
%        Purebred/mutt  & A & 677 & 62 & 935 & 80 & 0.93 (0.65 - 1.34) & 0.723 \\ 
%        ~ & B & 414 & 325 & 577 & 439 & 0.97 (0.80 - 1.18) & 0.770 \\ 
%        & C & 36 & 703 & 25 & 991 & 2.03 (1.17 - 3.56) & 0.008$^{**}$ \\ 
%        Rural, suburban/urban & A & 575 & 46 & 837 & 76 & 1.13 (0.76 - 1.70) & 0.564 \\ 
%        ~ & B & 346 & 275 & 515 & 399 & 0.97 (0.79 - 1.20) & 0.834 \\ 
%        & C & 23 & 598 & 31 & 883 & 1.10 (0.60 - 1.96) & 0.779 \\  
%        \bottomrule
%    \end{tabular}}
%\end{table}
%
%Associations of the ARG content of the saliva samples and physical traits such as the fur colour, fur type, tail type, ear shape, eye characteristics, fur length and fur texture are presented in Supplementary table \ref{tab2}. By certain questions, multiple comparisons of the trait options were performed.
%
%
%\subsubsection*{Behavioural traits}
%Due to the high number of behavioural traits included in the original questionnaire, only the most significant results are mentioned in the Results section. See Supplementary table \ref{sup3}-\ref{sup5}. for full behavioural result tables. \\
%By questions that could have been answered with Never or Not never (Always, Often, Sometimes, Rarely), two statistically significant results were found. 
%Statistical test results for all questions of this answer category are presented in Supplementary table \ref{tab3}.
%
%
%By the comparison of the number of ARG-positive and negative samples by questions with answer groups Agree (Strongly agree, Agree) / Disagree (Strongly disagree, disagree) several statistically significant results were obtained. 
%Statistical test results for all questions, including those with an unclear biomedical significance are presented in Supplementary table \ref{tab4}. \\
%Comparing answer groups of Agree (Strongly agree, Agree) / Neither agree, nor disagree / Disagree (Strongly disagree, disagree) gave a similar but not exactly identical results that can be found in Supplementary Table \ref{sup5}.
%
%
%\section{Discussion}
%Throughout the study, several AMR-related aspects of the canine oral cavity and saliva have been revealed. \\
%Apart from the genus of Wielerella, all ARG-associated bacterial genera have been identified in the canine oral cavity, or along the gastrointestinal tract previously \cite{portilho2023microbial, mei2024revealing, alessandri2024species}.
%
%After the bioinformatic analysis conducted based on reference data from the Comprehensive Antimicrobial Resistance Database (CARD) a high number of AMR determinants were identified in the canine saliva samples. 
%AMR determinants stored in CARD are all associated with AMR. \cite{mcarthur2013comprehensive} 
%Several genes are directly responsible for the appearance of AMR (e.g. \textit{dfra14, dfra20, sul1, sul2, SRT-2, SRT-3, SAT-4, tet} family, \textit{ROB} family, \textit{APH} family, OXA family etc.). \cite{mcarthur2013comprehensive}  
%However, several ARGs mentioned in the results section are essential for cell viability, and eventually also cause AMR. 
%Certain ARGs (e.g. \textit{mel, msbA}) are sequence homologs of previously known ARGs that can be responsible for AMR themselves \cite{mcarthur2013comprehensive}, and some encode for intrinsic, non-transferable AMR characteristics (e.g. \textit{mexA, mexB, mexC, mexE}. \cite{poole1993multiple} In other cases, the mutation of an intrinsic, originally non-AMR encoding gene causes specific antibiotic effects (e.g. \textit{Escherichia coli EF-Tu} mutants conferring resistance to Pulvomycin, \textit{Escherichia coli UhpT} with mutation conferring resistance to fosfomycin). 
%Other genes that indirectly induce or regulate AMR facilitators (e.g. \textit{ArmR, baeR, H-NS, marA, ramA}) \cite{mcarthur2013comprehensive} are also inevitable in the phenotypical appearance of AMR. 
%Furthermore, genes encoding the members of complexes that realise AMR or broader spectrum AMR were also detected (e.g. \textit{mdtB, mdtC, mex} family). \cite{mcarthur2013comprehensive} 
%In case of the above mentioned mdtBC multidrug transporter, even the regulator, \textit{baeR} was identified in many samples. \cite{mcarthur2013comprehensive} 
%At other cases only subunits or functional cooperators of AMR determinants complexes (e.g. efflux pumps) were identified (e.g. \textit{qacL, oprM, oprN, OpmB, opmE}) \cite{mcarthur2013comprehensive}. 
%Even though being associated to AMR, the presence of certain determinants, such as \textit{CRP, nalC, nalD} is even beneficial due to the repression or modulation of multidrug resistance. Despite the presence of \textit{CRP, nalC} and \textit{nalD} both in the CARD database and in numerous samples, these genes were left out of further analysis steps due to their anti-AMR effect.\cite{mcarthur2013comprehensive} 
%To enhance the public health risk, Zhang et al. \cite{zhang2022assessment} used four indicators (higher human accessibility, mobility, pathogenicity, and clinical availability) to identify higher public health risk ARGs. 
%Based on the indicators, higher public health risk ARGs and higher public health risk ARGs detected in ESKAPE pathogens have a strong AMR potential and an enhanced public health significance.\\
%Putting the affected antimicrobials into perspective, according to a World Health Organisation (WHO) review, Critically Important Antimicrobials (CIAs) (devided into Highest Priority Critically Important Antimicrobials (Category 1) and High Priority Critically Important Antimicrobials (Category 2)) are in need of the most urgent AMR risk management steps\cite{world2019critically}. 
%Among the overall ARG set, the most hits may affect tetracyclines, cephalosporins, peptides and penams. 
%Antibiotic compounds from these groups, such as amoxicillin–clavulanate, first-generation cephalosporins or doxycycline are the flagships of routine antibiotic administration in small animal veterinary practices. \cite{tompson2021understanding} 
%However, some Highest Priority CIAs, namely 3rd, 4th and 5th generation cephalosporins, glycopeptides and polymyxins are also the members of these groups. Members of the \textit{van} gene family, that confer glycopeptide resistance \cite{yushchuk2020glycopeptide} and polimyxin resistance associated genes including \textit{eptB,} plasmid encoded \textit{MCR-9.1 \cite{el2020colistin}, mtrA, PmrF, AcrF, AcrE, KpnH, KpnF, KpnG, KpnE,} \cite{moffatt2019mechanisms, olaitan2014mechanisms} have also been identified in the canine saliva samples. However, 3rd and 4th generation cephalosporin resistance associated \textit{CTX-M} gene family members were not found in the samples, determinants from other extended-spectrum beta-lactamase gene families, such as \textit{SHV (SHV-1, SHV-11)} and \textit{TEM (TEM-135, TEM-178)} were detected. \cite{scientific2009reflection} 
%A regulatory member of the Methicillin-Resistant \textit{Staphylococcus aureus} and \textit{Staphylococcus epidermidis}  associated \textit{mec} family (\textit{mecI}) has also been identified. \cite{kobayashi1998analysis} 
%Regarding the remaining Highest Priority CIAs (Macrolides and ketolides, Quinolones), the number of resistance determinants against them was so high, that they were presented to become the second most and the most frequently affected drug classes considering higher public health risk ARGs and ESKAPE pathogen higher public health risk ARGs, respectively. High Priority CIAs aminoglycosides were the third most affected group by higher public health risk ARGs. Furthermore, 59 AMR determinant types appeared against carbapenems and other penems, that are also Category 2 CIAs.\\
%The shift of relative abundances towards antibiotic efflux, a mechanism type capable of affecting multiple drug classes parallelly in ESKAPE pathogen-related higher health risk ARGs is because multidrug resistance exhibited by ESKAPE pathogens is widespread. \cite{mulani2019emerging} \\
%Relatively more physical trait-related questions had significant results which may be associated with the fact that physical traits are objectively observable, while behavioural traits can be determined rather subjectively. 
%Doliocephalic dogs are slightly more often ARG-positive than brachycephalics. In contrast, strong evidence of brachycephalic breeds being less healthy has been provided \cite{o2020unravelling} that could possibly lead to more visits to the veterinarian. However, popular brachycephalic breeds, such as the French bulldog have a shorter life expectancy \cite{teng2022life} that can contribute to the balance. 
%Considering certain inherited disorders, recently bred, similar canine lineages appear to be more susceptible. \cite{bellumori2013prevalence} The higher number of ESKAPE pathogen-related higher health risk ARG-positive samples may either be due to this or owner habits regarding the frequencies of veterinary visits having more expensive dogs.
%Nonetheless, Singleton et al. found that antibiotic use was less likely in sterilised dogs \cite{singleton2020factors}, higher health risk ARGs were significantly less frequently detected in intact canines. The significantly higher number of higher public health risk ARGs under knee-high dogs can might be associated with these breeds share the same environment
%Regarding the colours, there seem to be a clear trend of more ARG-positive samples among white dogs than other colours, even though the question regarding the white fur ratio of the dogs suggests the contrary. The most possible reason for this inconsistency can be seen on Supplementary figure \ref{supf1} and \ref{supf2} where the breed-colour and the breed-whiteness associations are presented. The majority positive of answers to the question regarding the white fur ratio of the dogs, and namely if the dog was all white arrived from the owners of golden retrievers and labrador retrievers (Supplementary figure \ref{supf2}). Even though, these dogs are often light, yellow coat colour is far more frequent than pure white. By the questions regarding the exact colour of the same breeds (Supplementary figure \ref{supf1}), few answered that their labradors or golden retrievers are white. Based on this, we can assume that the question regarding the coat whiteness ratio of dogs was considered to apply to the ratio of lightness fur to dark fur. 
%However, genes responsible for white fur also  cause severe phenotypes, including extensive depigmentation, hearing loss, and acute eye and bone disorders \cite{karlsson2007efficient} that may facilitate more frequent veterinary visits. The finding, that a shift to ESKAPE pathogen-related high risk ARG-positive samples also appeared in dogs with heterochromia is in line with the findings of white fur colour. Breeds with the highest number of answers of white fur colour (american pit bull terriers, border collies, huskies etc.) are also prone to having different eye colours. \cite{deane2018direct, roberts1967color} Moreover, also when white, merle or grey colour dogs were examined together, higher ARG-positivity was detected. In merle and grey dogs, heterochromia is also common \cite{roberts1967color} and certain hereditary diseases are also more prevalent (ocular and auditory anomalies). \cite{clark2008canine, stritzel2009multiple} Even though, long pendant ears may facilitate external ear canal infections, no related significant effect could have been observed in the number of ARG-positive samples. In contrast, a rise in the number of ESKAPE pathogen-related higher health risk ARG-positives among canines with long fur was noticeable. \\
%The evaluation of behavioural findings is very difficult. 
%Nevertheless, a pattern that seems to appear considering all significant results is that dogs that are more active less often harboured ARGs, higher health risk ARGs or ESKAPE pathogen-related higher health risk ARGs in their saliva samples. 
%Another possible trend is that dogs that are less aggressive in general are more often ARG or higher health risk ARG-positive. The explanation of this phenomenon is unclear but might derive from the fact that less aggressive dogs are more favourable as pets, and due to the closer human bonds are brought to veterinarians more regularly. 
%\\
%Interestingly, the proportion of statistically significant results was the highest by "motor pattern" of all question types by approach B, while no significant results of this question type appeared by any other approaches (A or C). Questions with statistically significant results of this type aimed to reveal the playfulness of dogs.  
%According to this, decreased playfulness might be especially characteristic for elevated higher public health risk ARG presence in canine salivary bacteria. 
%By approach A and C, question type "physical trait" had the highest proportion of significant test results. This finding may be associated with the fact that physical traits are easier to  observe objectively than behavioural traits.\\
%\section{Conclusion}
%To fully understand the One Health implications of the results arisen, further studies assessing the relatedness of the skin microbiome of pets and their owners would be required. 
%Such investigations would explain pathways of microbial genetic material exchange and antimicrobial resistance spreading and transmission between humans and animals.
%However, disturbing findings, such as the high detection rate of peptides and other CIAs, indeed draw attention to the potential One Health and public health significance of human-pet proximity.
%
%
%%%%%%%%%%%%%%%%%%%%%%%%%%%%%%%%%%%%%%%%%%%
%\vspace{6pt}
%
%%%%%%%%%%%%%%%%%%%%%%%%%%%%%%%%%%%%%%%%%%%
%% \section{Patents}
%\authorcontributions{
%NS takes responsibility for the integrity of the data and the accuracy of the data analysis. 
%AGT and NS conceived the concept of the study. 
%AGT and NS participated in the bioinformatic analysis. 
%AGT, DLT, IT, and NS participated in the drafting of the manuscript. 
%AD, AGT, ÁVP, DLT, IT, LM, LR, NS, TN and ZW carried out the critical revision of the manuscript for important intellectual content. 
%All authors read and approved the final manuscript.
%}
%
%\funding{
%The study was supported by the strategic research fund of the University of Veterinary Medicine Budapest (Grant No. SRF-001.), and the European Union's Horizon 2020 research and innovation program supports the project under Grant Agreement No. 874735 (VEO). Further funding source,
%Project no. 2024-2.1.2-EKÖP-2024-00018 has been implemented with the support provided by the
%Ministry of Culture and Innovation of Hungary from the National Research, Development and
%Innovation Fund, financed under the 2024-2.1.2-EKÖP funding scheme.
%}
%
%\institutionalreview{
%Not applicable.
%}
%
%\informedconsent{
%Not applicable.
%}
%
%\dataavailability{
%The short-read data of samples are publicly available and accessible through the PRJNA675863 from the NCBI Sequence Read Archive (SRA).
%}
%
%\acknowledgments{
%The authors would like to thank the providers of BioProject \textbf{PRJNA675863} \cite{morrill2022ancestry} and, furthermore, Kathleen Morrill; Elinor Karlsson; Kerstin Lindblad-Toh, (Karlsson Laboratory, Broad Institute) and the Darwin’s Ark project (darwinsark.org, accessed on 17 January 2024) for providing the datasets and metadata.
%}
%
%\conflictsofinterest{
%The authors declare no conflict of interest.
%}

\setcounter{figure}{0}
\setcounter{table}{0}
% \renewcommand{\thepage}{S\arabic{page}}
% \renewcommand{\thesection}{S\arabic{section}}
\renewcommand{\thetable}{S\arabic{table}}
\renewcommand{\thefigure}{S\arabic{figure}}

\begin{table}[H]
    \caption{{The} %MDPI: We removed abstract and keywords and refs part, please confirm.
    %MDPI: please add explanations of * and **.
 number of samples containing ARGs (ARG+) and lacking ARGs (ARG-) associated with the questions regarding certain physical traits of dogs involved in the survey. "Group 1" and "Group 2" represent the order of traits indicated in the "Trait" column of the table. In column "Approach", "A" indicates ARGs detected in any canine metagenomic samples, "B" is for higher-public-health-risk ARGs detected in any canine metagenomic samples, and "C" stands for higher-public-health-risk ARGs detected in ESKAPE pathogens.  No stars is: \emph{p}-value > 0.05 (not statistically significant), one star (*): \emph{p}-value $\leq$ 0.05 (statistically significant at the 5\% level), two stars (**): \emph{p}-value $\leq$  0.01 (statistically significant at the 1\% level). }
    \label{tab2}
    \centering
    %\begin{tabular}{|l|l|l|l|l|l|l|l|l|l|}
    \scalebox{0.72}{
    \begin{tabular}{ l lrrrrc l }
    \hline 
 Trait & Approach & \multicolumn{4}{c}{Number of samples} & OR (95\%CI) & p-value \\
Group 1 / Group 2  &  & \multicolumn{2}{c}{Group 1} & \multicolumn{2}{c}{Group 2} &  &  \\
  &  & ARG+ & ARG- & ARG+ & ARG- &  &  \\ 
 \hline
 \multicolumn{8}{ l }{\textbf {When the dog is standing next to someone of average height, how high are his shoulders?}} \\ 
        Under knee / knee high and above & A & 503 & 37 & 1035 & 95 & 1.25  (0.83 - 1.91) & 0.288 \\ 
         & B & 329 & 212 & 609 & 521 & 1.33  (1.07 - 1.65) & 0.008$^{**}$ \\ 
         & C & 15 & 526 & 45 & 1085 & 0.69  (0.35 - 1.27) & 0.261 \\ 
         \hline
         \multicolumn{8}{ l }{\textbf {What color is the dog?}} \\ 
       Whites / other colors & A & 795 & 54 & 685 & 70 & 1.50  (1.02 - 2.22) & 0.031$^*$ \\ 
         & B & 496 & 353 & 405 & 351 & 1.22 (0.99 - 1.49) & 0.056 \\
         & C & 36 & 813 & 21 & 735 & 1.55  (0.87 - 2.82) & 0.137 \\  
        Blacks / other colors & A & 149 & 11 & 1331 & 113 & 1.15  (0.60 - 2.42) & 0.757 \\ 
         & B & 90 & 71 & 811 & 633 & 0.99  (0.70 - 1.39) & 1.000 \\ 
         & C & 5 & 156 & 52 & 1392 & 0.86  (0.26 - 2.18) & 1.000 \\ 
        Blacks / whites & A & 149 & 11 & 795 & 54 & 0.92  (0.46 - 2.00) & 0.860 \\ 
         & B & 90 & 71 & 496 & 353 & 0.90  (0.63 - 1.29) & 0.601 \\ 
         & C & 5 & 156 & 36 & 813 & 0.72  (0.22 - 1.89) & 0.664 \\ 
        Whites / blacks, browns, reds, yellows & A & 795 & 54 & 543 & 58 & 1.57  (1.05 - 2.36) & 0.022$^*$ \\ 
          & B & 496 & 353 & 324 & 278 & 1.21  (0.97 - 1.50) & 0.086 \\
          & C & 36 & 813 & 18 & 584 & 1.44  (0.79 - 2.71) & 0.260 \\ 
        Whites, merles / blacks, browns, reds, & A & 816 & 55 & 543 & 58 & 1.58  (1.06 - 2.37) & 0.022$^*$ \\ 
         yellows & B & 507 & 364 & 324 & 278 & 1.19  (0.96 - 1.48) & 0.098 \\ 
         & C & 36 & 835 & 18 & 584 & 1.40 (0.76 - 2.64) & 0.263 \\  
        Whites, merles, grays / blacks, browns, & A & 865 & 56 & 543 & 58 & 1.65  (1.10 - 2.47) & 0.012$^*$ \\ 
        reds, yellows & B & 531 & 390 & 324 & 278 & 1.17  (0.94 - 1.44) & 0.154 \\
          & C & 36 & 885 & 18 & 584 & 1.32  (0.72 - 2.49) & 0.396 \\ 
          \hline
        \multicolumn{8}{ l }{\textbf {How much white fur does dog have?}} \\ 
    All whites / others & A & 194 & 25 & 1341 & 107 & 0.62  (0.39 - 1.03) & 0.044$^*$ \\ 
          & B & 130 & 89 & 806 & 643 & 1.17  (0.86 - 1.57) & 0.307 \\ 
          & C & 7 & 212 & 53 & 1396 & 0.87  (0.33 - 1.95) & 0.847 \\  
        Almost all whites / others & A & 310 & 33 & 1225 & 99 & 0.76  (0.50 - 1.19) & 0.216 \\
          & B & 208 & 135 & 728 & 597 & 1.26  (0.99 - 1.62) & 0.059 \\ 
          & C & 13 & 330 & 47 & 1278 & 1.07  (0.53 - 2.04) & 0.871 \\  
        No white / any white & A & 670 & 55 & 865 & 77 & 1.08  (0.75 - 1.59) & 0.715 \\
          & B & 402 & 324 & 534 & 408 & 0.95  (0.78 - 1.16) & 0.619 \\ 
          & C & 21 & 705 & 39 & 903 & 0.69  (0.38 - 1.21) & 0.187 \\  
        All white / no white & A & 194 & 25 & 670 & 55 & 0.64  (0.38 - 1.10) & 0.095 \\ 
          & B & 130 & 89 & 402 & 324 & 1.18  (0.86 - 1.62) & 0.313 \\ 
          & C & 7 & 212 & 21 & 705 & 1.11  (0.39 - 2.75) & 0.821 \\ \hline
        \multicolumn{8}{ l }{\textbf {Is dog's tail curly?}} \\ 
        Not curly / curly & A & 1036 & 93 & 396 & 32 & 0.90  (0.57 - 1.38) & 0.677 \\ 
         & B & 625 & 505 & 242 & 186 & 0.95  (0.76 - 1.20) & 0.689 \\ 
         & C & 37 & 1093 & 16 & 412 & 0.87  (0.47 - 1.70) & 0.641 \\ 
          \hline
          \hline
        \multicolumn{8}{l }{\textbf {What is the dog's ear shape like?}} \\ 
            Long pendant ears / others & A & 181 & 14 & 1355 & 118 & 1.13  (0.63 - 2.17) & 0.779 \\ 
         & B & 119 & 76 & 818 & 656 & 1.26  (0.92 - 1.73) & 0.146 \\ 
         & C & 9 & 186 & 50 & 1424 & 1.38  (0.59 - 2.89) & 0.406 \\  
         Surgically cropped ears / others & A & 18 & 2 & 1518 & 130 & 0.77  (0.18 - 6.92) & 0.669 \\ 
          & B & 10 & 10 & 927 & 722 & 0.78  (0.29 - 2.10) & 0.653 \\ 
          & C & 1 & 19 & 58 & 1591 & 1.44  (0.03 - 9.40) & 0.515 \\  
    \hline
                \multicolumn{8}{ l }{\textbf {Are dog's eyes different colors?}} \\ 
        Not different eyes / different eyes & A & 1476 & 126 & 50 & 3 & 0.70  (0.14 - 2.23) & 0.794 \\ 
         & B & 900 & 703 & 32 & 21 & 0.84  (0.46 - 1.52) & 0.576 \\ 
         & C & 54 & 1549 & 6 & 47 & 0.27  (0.11 - 0.82) & 0.011$^*$ \\ \hline
         \multicolumn{8}{ l }{\textbf {How long is dog's fur on his back and sides?}} \\ 
        Long / short & A & 216 & 13 & 781 & 74 & 1.57  (0.85 - 3.15) & 0.170 \\ 
         & B & 134 & 95 & 479 & 376 & 1.11  (0.82 - 1.51) & 0.548 \\ 
         & C & 15 & 214 & 26 & 829 & 2.23  (1.08 - 4.47) & 0.019$^*$ \\ 
        Long / medium, short & A & 216 & 13 & 1296 & 118 & 1.51  (0.83 - 2.98) & 0.189 \\ 
         & B & 134 & 95 & 787 & 628 & 1.13  (0.84 - 1.51) & 0.431 \\ 
         & C & 15 & 214 & 43 & 1372 & 2.24  (1.13 - 4.19) & 0.012$^*$ \\ \hline
        \multicolumn{8}{ l }{\textbf {Does the dog have soft fur or rough and bristly fur?}} \\ 
        Rough(wiry) / soft & A & 220 & 17 & 1205 & 109 & 1.17  (0.68 - 2.12) & 0.698 \\ 
          & B & 142 & 95 & 735 & 580 & 1.18  (0.88 - 1.58) & 0.256 \\ 
           & C & 6 & 231 & 51 & 1264 & 0.64  (0.22 - 1.52) & 0.451 \\  \hline
    \end{tabular}}
\end{table}


\begin{table}[H]
\caption{{The} %MDPI:  please add an explanation of *.
 number of samples containing ARGs (ARG+) and lacking ARGs (ARG-) associated with  questions regarding the behaviour of dogs involved in the survey. "Group 1" and "Group 2" represent answers  "Never" and "Not never" (Always, Often, Sometimes, Rarely), respectively. In column "Approach", "A" indicates ARGs detected in any canine metagenomic samples, "B" is for higher-public-health-risk ARGs detected in any canine metagenomic samples, and "C" stands for higher-public-health-risk ARGs detected in ESKAPE pathogens. No stars is: \emph{p}-value > 0.05 (not statistically significant), one star (*): \emph{p}-value $\leq$ 0.05 (statistically significant at the 5\% level)
}
\label{tab3}
    \centering
    \scalebox{0.8}{\begin{tabular}{ p{4cm} lrrrr c l }
    \toprule
 Question & Approach & \multicolumn{4}{c}{Number of samples} & OR (95\%CI) & p-value \\
  &  & \multicolumn{2}{c}{Never} & \multicolumn{2}{c}{Not never} &  &  \\
  &  & ARG+ & ARG- & ARG+ & ARG- &  &  \\  
 \midrule
 Dog walks away or avoids & A & 705 & 50 & 841 & 80 & 1.34 (0.92 - 1.98) & 0.120 \\  
  being patted & B & 422 & 333 & 521 & 401 & 0.98  (0.80 - 1.19) & 0.805 \\ 
        ~ & C & 36 & 719 & 24 & 898 & 1.87  (1.08 - 3.31) & 0.024$^*$ \\  
Dog shows barrier aggression & A & 1037 & 82 & 507 & 50 & 1.25 (0.85 - 1.83) & 0.249 \\ 
        ~ & B & 634 & 486 & 307 & 250 & 1.06 (0.86 - 1.31) & 0.566 \\ 
        ~ & C & 43 & 1077 & 17 & 540 & 1.27 (0.70 - 2.39) & 0.486 \\  
        Dog lays in one place all day long & A & 734 & 68 & 815 & 64 & 0.85 (0.58 - 1.23) & 0.366 \\ 
        ~ & B & 434 & 368 & 513 & 367 & 0.84 (0.69 - 1.03) & 0.085 \\ 
        ~ & C & 28 & 774 & 31 & 849 & 0.99 (0.57 - 1.72) & 1.000 \\ 
Dog tilts his head & A & 140 & 20 & 1384 & 110 & 0.56  (0.33 - 0.98) & 0.029$^*$ \\  
        ~ & B & 92 & 68 & 838 & 656 & 1.06  (0.75 - 1.50) & 0.801 \\  
        ~ & C & 5 & 155 & 53 & 1441 & 0.88  (0.27 - 2.23) & 1.000 \\ 
        \bottomrule
    \end{tabular}}
\end{table}

\pagebreak
\begin{table}[H]
\caption{{The} %MDPI: please add explanations of *, ** and ***.
 number of samples containing ARGs (ARG+) and lacking ARGs (ARG-) associated with  questions regarding the behaviour of dogs involved in the survey. "Group 1" and "Group 2" represent answers "Agree" (Strongly agree, Agree) and "Disagree" (Strongly disagree, disagree), respectively. In column "Approach", "A" indicates ARGs detected in any canine metagenomic samples, "B" is for higher-public-health-risk ARGs detected in any canine metagenomic samples, and "C" stands for higher-public-health-risk ARGs detected in ESKAPE pathogens. No stars is: \emph{p}-value > 0.05 (not statistically significant), one star (*): \emph{p}-value $\leq$ 0.05 (statistically significant at the 5\% level), two stars (**): \emph{p}-value $\leq$  0.01 (statistically significant at the 1\% level) and three stars (***): \emph{p}-value $\leq$  0.001 (statistically significant at the 0.1\% level).
}
\label{tab4}
       %\small
  
\begin{adjustwidth}{-\extralength}{0cm}
\centering %% If there is a figure in wide page, please release command \centering
 \begin{tabularx}{\fulllength}{LLRRRRCL}

    \toprule
  Question & Approach & \multicolumn{4}{c}{Number of samples} & OR (95\%CI) & p-value \\
  &  & \multicolumn{2}{c}{Agree} & \multicolumn{2}{c}{Disagree} &  &  \\
  &  & ARG+ & ARG- & ARG+ & ARG- &  &  \\ 
         \midrule
Dog wants to play & A & 1295 & 117 & 93 & 4 & 0.48 (0.12 - 1.30) & 0.176 \\ 
        ~ & B & 779 & 634 & 66 & 31 & 0.58 (0.36 - 0.91) & 0.015$^*$ \\ 
        ~ & C & 48 & 1365 & 7 & 90 & 0.45  (0.20 - 1.22) & 0.082 \\  
Dog becomes aggressive when & A & 262 & 22 & 1075 & 93 & 1.03 (0.63 - 1.76) & 1.000 \\ 
        excited & B & 144 & 140 & 681 & 488 & 0.74 (0.56 - 0.96) & 0.023$^*$ \\ 
        ~ & C & 7 & 277 & 43 & 1126 & 0.66 (0.25 - 1.51) & 0.369 \\  
Dog enjoys playing with toys & A & 1228 & 110 & 203 & 11 & 0.61 (0.29 - 1.15) & 0.132 \\ 
        ~ & B & 738 & 601 & 131 & 83 & 0.78 (0.57 - 1.06) & 0.103 \\ 
        ~ & C & 47 & 1292 & 10 & 204 & 0.74 (0.36 - 1.67) & 0.431 \\
Dog gets bored in play quickly & A & 389 & 27 & 823 & 87 & 1.52 (0.96 - 2.48) & 0.072 \\ 
        ~ & B & 242 & 174 & 491 & 420 & 1.19 (0.93 - 1.52) & 0.153 \\ 
        ~ & C & 13 & 403 & 37 & 874 & 0.76 (0.37 - 1.49) & 0.442 \\ 
Dog seeks constant activity & A & 394 & 39 & 880 & 69 & 0.79 (0.52 - 1.23) & 0.280 \\ 
        ~ & B & 208 & 226 & 578 & 371 & 0.59 (0.47 - 0.75) & 0.000$^{***}$ \\ 
        ~ & C & 14 & 420 & 37 & 912 & 0.82 (0.41 - 1.58) & 0.645 \\ 
Dog may become aggressive if he is & A & 197 & 22 & 1208 & 104 & 0.77 (0.47 - 1.32) & 0.289 \\ 
        frustrated with something & B & 114 & 105 & 748 & 565 & 0.82 (0.61 - 1.10) & 0.186 \\ 
        ~ & C & 6 & 213 & 43 & 1270 & 0.83 (0.29 - 2.00) & 0.836 \\
\end{tabularx}
\end{adjustwidth}
\end{table}


\begin{table}[H]

\begin{adjustwidth}{-\extralength}{0cm}
\centering %% If there is a figure in wide page, please release command \centering
\begin{tabularx}{\fulllength}{LLRRRRCL}
Dog is relaxed when greeting& A & 491 & 32 & 882 & 92 & 1.60 (1.04 - 2.51) & 0.030$^*$ \\ 
         people & B & 315 & 208 & 519 & 456 & 1.33 (1.07 - 1.66) & 0.010$^*$ \\ 
        ~ & C & 20 & 503 & 34 & 941 & 1.10 (0.59 - 1.99) & 0.772 \\  
Dog is boisterous & A & 684 & 63 & 578 & 47 & 0.88 (0.58 - 1.33) & 0.551 \\ 
        ~ & B & 392 & 356 & 365 & 260 & 0.78 (0.63 - 0.98) & 0.029$^*$ \\ 
        ~ & C & 31 & 717 & 16 & 609 & 1.65 (0.86 - 3.25) & 0.136 \\  
Dog aggressively guards coveted items  & A & 295 & 26 & 1098 & 95 & 0.98 (0.62 - 1.61) & 0.908 \\ 
        (e.g., stolen item, treats, food bowl) & B & 174 & 147 & 677 & 517 & 0.90 (0.70 - 1.17) & 0.447 \\ 
        ~ & C & 13 & 308 & 42 & 1152 & 1.16 (0.56 - 2.23) & 0.617 \\ 
Dog is playful with other dogs & A & 946 & 85 & 314 & 22 & 0.78 (0.46 - 1.28) & 0.351 \\ 
        ~ & B & 564 & 468 & 204 & 132 & 0.78 (0.60 - 1.01) & 0.058 \\ 
        ~ & C & 37 & 995 & 14 & 322 & 0.86 (0.44 - 1.74) & 0.620 \\  
Dog likes to chase squirrels, & A & 1188 & 105 & 227 & 20 & 1.00 (0.57 - 1.66) & 1.000 \\ 
        birds, or other small animals& B & 725 & 569 & 143 & 104 & 0.93  (0.70 - 1.23) & 0.624 \\ 
         & C & 37 & 1257 & 16 & 231 & 0.43 (0.23 - 0.83) & 0.007$^{**}$ \\  Dog is as active as he has been & A & 1206 & 115 & 248 & 12 & 0.51 (0.25 - 0.94) & 0.025$^*$ \\ 
  & B & 716 & 606 & 174 & 86 & 0.58 (0.44 - 0.78) & 0.000$^{***}$ \\ 
        ~ & C & 46 & 1276 & 10 & 250 & 0.90 (0.44 - 2.03) & 0.716 \\ Dog sleeps more, is less awake & A & 509 & 37 & 675 & 58 & 1.18 (0.76 - 1.87) & 0.453 \\ 
 & B & 335 & 211 & 390 & 344 & 1.40 (1.11 - 1.77) & 0.004$^{**}$ \\ 
        ~ & C & 19 & 527 & 35 & 699 & 0.72 (0.38 - 1.31) & 0.325 \\  
\end{tabularx}
\end{adjustwidth}
\end{table}


\begin{table}[H]

\begin{adjustwidth}{-\extralength}{0cm}
\centering %% If there is a figure in wide page, please release command \centering
\begin{tabularx}{\fulllength}{LLRRRRCL}


Dog behaves aggressively in & A & 286 & 34 & 1071 & 82 & 0.64  (0.42 - 1.01) & 0.046$^*$ \\  
         response to perceived threats from& B & 175 & 145 & 656 & 498 & 0.92  (0.71 - 1.19) & 0.524 \\  
          people & C & 9 & 311 & 44 & 1110 & 0.73  (0.31 - 1.54) & 0.498 \\
Dog behaves fearfully towards & A & 413 & 51 & 942 & 68 & 0.58 (0.39 - 0.87) & 0.007$^{**}$ \\
unfamiliar people& B & 249 & 216 & 593 & 417 & 0.81 (0.65 - 1.02) & 0.070 \\  
        ~ & C & 15 & 450 & 38 & 972 & 0.85 (0.43 - 1.61) & 0.655 \\  
 Dog seems to get excited for no reason & A & 291 & 26 & 1031 & 86 & 0.93 (0.58 -  1.54) & 0.812 \\ 
  ~ & B & 174 & 143 & 651 & 467 & 0.87 (0.67 -  1.13) & 0.303 \\ 
  ~ & C & 11 & 306 & 42 & 1076 & 0.92 (0.42 -  1.85) & 1.000 \\Dog behaves aggressively & A & 192 & 27 & 1211 & 91 & 0.53 (0.33 - 0.88) & 0.009$^{**}$ \\ 
towards unfamiliar people & B & 126 & 93 & 748 & 555 & 1.01 (0.75 - 1.36) & 1.000 \\  
        ~ & C & 4 & 215 & 51 & 1252 & 0.46 (0.12 - 1.26) & 0.168 \\
Dog chases bicycles, joggers, and  & A & 311 & 22 & 1014 & 80 & 1.12 (0.68 -  1.91) & 0.717 \\ 
  skateboarders & B & 192 & 141 & 612 & 482 & 1.07 (0.83 -  1.39) & 0.614 \\ 
  ~ & C & 10 & 323 & 40 & 1054 & 0.82 (0.36 -  1.68) & 0.733 \\ Dog retrieves objects (e.g., balls, & A & 961 & 86 & 409 & 29 & 0.79  (0.49 - 1.24) & 0.338 \\  
 toys, sticks) & B & 564 & 483 & 275 & 163 & 0.69  (0.55 - 0.88) & 0.002$^{**}$ \\  
        ~ & C & 38 & 1009 & 15 & 423 & 1.06  (0.56 - 2.10) & 1.000 \\   Dog behaves aggressively toward& A & 322 & 33 & 917 & 78 & 0.83  (0.53 - 1.31) & 0.431 \\  
 other dogs & B & 198 & 157 & 557 & 438 & 0.99  (0.77 - 1.28) & 0.950 \\  
        ~ & C & 6 & 349 & 46 & 949 & 0.35  (0.12 - 0.84) & 0.015$^*$ \\ 

\end{tabularx}
\end{adjustwidth}
\end{table}


%\begin{table}[H]
%\begin{tabularx}{\textwidth}{LLRRRRCL}
%
%
%\\\bottomrule
%\end{tabularx}
%\end{table}


\begin{table}[H]

\begin{adjustwidth}{-\extralength}{0cm}
\centering %% If there is a figure in wide page, please release command \centering
\begin{tabularx}{\fulllength}{LLRRRRCL}
Dog is dominant over other dogs & A & 428 & 36 & 696 & 62 & 1.06 (0.68 -  1.67) & 0.829 \\ 
  ~ & B & 265 & 199 & 421 & 337 & 1.07 (0.84 -  1.36) & 0.594 \\ 
  ~ & C & 16 & 448 & 29 & 729 & 0.90 (0.45 -  1.73) & 0.876 \\ 
Dog behaves aggressively & A & 421 & 38 & 726 & 52 & 0.79  (0.50 - 1.26) & 0.309 \\  
 towards cats & B & 252 & 207 & 453 & 325 & 0.87  (0.69 - 1.11) & 0.259 \\  
        ~ & C & 9 & 450 & 37 & 741 & 0.40  (0.17 - 0.86) & 0.012$^*$ \\  
Dog is very interested in and & A & 1008 & 68 & 315 & 38 & 1.79  (1.15 - 2.76) & 0.007$^{**}$ \\  
 adapts easily to new things and & B & 609 & 467 & 203 & 150 & 0.96  (0.75 - 1.24) & 0.804 \\  
 new places & C & 34 & 1042 & 11 & 342 & 1.01  (0.50 - 2.24) & 1.000 \\  
Dog behaves aggressively during visits to  & A & 93 & 12 & 1349 & 109 & 0.63 (0.33 -  1.30) & 0.182 \\ 
  the veterinarian & B & 59 & 46 & 819 & 639 & 1.00 (0.66 -  1.53) & 1.000 \\ 
  ~ & C & 1 & 104 & 54 & 1404 & 0.25 (0.01 -  1.49) & 0.175 \\ 
Dog shows aggression when nervous or  & A & 325 & 31 & 1039 & 82 & 0.83 (0.53 -  1.32) & 0.423 \\ 
  fearful & B & 196 & 160 & 637 & 484 & 0.93 (0.73 -  1.19) & 0.581 \\ 
  ~ & C & 8 & 348 & 39 & 1082 & 0.64 (0.26 -  1.40) & 0.300 \\ 
Dog takes a long time to lose  & A & 357 & 41 & 608 & 35 & 0.50  (0.30 - 0.82) & 0.005$^{**}$\\ 
interest in new things & B & 201 & 197 & 386 & 257 & 0.68  (0.52 - 0.88) & 0.003$^{**}$ \\  
        ~ & C & 9 & 389 & 23 & 620 & 0.62  (0.25 - 1.42) & 0.271 \\  Dog pants frequently, even at rest& A & 189 & 16 & 1173 & 99 & 1.00  (0.57 - 1.85) & 1.000 \\  
 & B & 116 & 89 & 716 & 556 & 1.01  (0.74 - 1.38) & 1.000 \\  
        ~ & C & 11 & 194 & 35 & 1237 & 2.00  (0.90 - 4.12) & 0.052$^*$ \\ 
\end{tabularx}
\end{adjustwidth}
\end{table}


\begin{table}[H]

\begin{adjustwidth}{-\extralength}{0cm}
\centering %% If there is a figure in wide page, please release command \centering
\begin{tabularx}{\fulllength}{LLRRRRCL}

 Dog is lethargic & A & 132 & 9 & 1236 & 104 & 1.23 (0.61 -  2.84) & 0.738 \\ 
  ~ & B & 89 & 52 & 731 & 609 & 1.43 (0.98 -  2.08) & 0.061 \\ 
  ~ & C & 7 & 134 & 46 & 1294 & 1.47 (0.55 -  3.36) & 0.339 \\ 
Dog seems dull or depressed, not alert & A & 32 & 3 & 1403 & 121 & 0.92 (0.28 -  4.76) & 0.754 \\ 
  ~ & B & 16 & 19 & 853 & 671 & 0.66 (0.32 -  1.37) & 0.234 \\ 
  ~ & C & 1 & 34 & 55 & 1469 & 0.79 (0.02 -  4.87) & 1.000 \\ 
Dog tends to be calm & A & 890 & 76 & 334 & 22 & 0.77 (0.45 -  1.28) & 0.344 \\ 
  ~ & B & 562 & 404 & 192 & 164 & 1.19 (0.92 -  1.53) & 0.169 \\ 
  ~ & C & 32 & 934 & 19 & 337 & 0.61 (0.33 -  1.15) & 0.107 \\ 
\bottomrule
\end{tabularx}
\end{adjustwidth}
\end{table}

\pagebreak
\begin{table}[H]
    \caption{All ARG hits and the number of samples in which they were detected (A), higher-public-health-risk ARGs and the number of samples in which they were detected (B), and higher-public-health-risk ARGs derived from ESKAPE pathogens and the number of samples in which they were detected (C). MCR in the name is the abbreviation for mutation conferring resistance. \textit{Escherichia coli} is abbreviated as E. coli, \textit{Klebsiella pneumoniae} as K. pneumoniae, \textit{Mycobacterium tuberculosis} as M. tuberculosis, \textit{Pseudomonas aeruginosa} as P. aeruginosa, and \textit{Staphylococcus aureus} as S. aureus.}
    \label{sup1}
    \centering
    \begin{tabular}{ m{6cm}m{1cm} m{1cm}m{1cm}}
    \hline
        \textbf{ARG} & \textbf{A} & \textbf{B} & \textbf{C} \\ \hline
        23S rRNA (adenine(2058)-N(6))-methyltransferase Erm(A) & 1 & ~ & ~ \\ 
        AAC(3)-IId & 1 & 1 & ~ \\ 
        AAC(3)-IV & 10 & 10 & ~ \\
        AAC(6')-29b & 1 & ~ & ~ \\
        AAC(6')-Iaa & 4 & ~ & ~ \\
        AAC(6')-Iak & 4 & ~ & ~ \\
        AAC(6')-Ib7 & 2 & 2 & ~ \\
        AAC(6')-Ib9 & 2 & 2 & ~ \\ 
        AAC(6')-Ic & 23 & 23 & ~ \\ 
        AAC(6')-Im & 1 & 1 & ~ \\ 
        AAC(6')-Iy & 4 & ~ & ~ \\
        aad(6) & 1 & 1 & ~ \\ 
        aadA2 & 13 & 13 & ~ \\ 
        aadA22 & 1 & 1 & ~ \\ 
        aadA25 & 1 & ~ & ~ \\  
        aadA27 & 1 & ~ & ~ \\ 
        aadA3 & 6 & 6 & ~ \\ 
        aadA6 & 1 & 1 & ~ \\ 
        aadA8b & 1 & ~ & ~ \\ 
        aadA9 & 2 & ~ & ~ \\ 
        aadS & 119 & ~ & ~ \\ 
        abeM & 1 & 1 & 1 \\ 
        acrB & 13 & 13 & 4 \\ 
        acrD & 11 & 11 & 2 \\ 
        AcrE & 1 & ~ & ~ \\ 
        AcrF & 1 & ~ & ~ \\  
        AcrS & 1 & ~ & ~ \\ 
        ACT-2 & 1 & ~ & ~ \\ 
        ACT-4 & 1 & ~ & ~ \\   
       ACT-56 & 1 & ~ & ~ \\ 
     ADC-184 & 1 & ~ & ~ \\ 
        adeF & 1 & 1 & 1 \\  
        adeG & 1 & 1 & 1 \\ 
        adeH & 1 & 1 & 1 \\ 
        adeI & 1 & 1 & ~ \\ 
        adeK & 1 & 1 & ~ \\ 
        almG & 4 & ~ & ~ \\ 
        ANT(2'')-Ia & 19 & 19 & 3 \\ 
        ANT(6)-Ia & 1 & 1 & ~ \\ 
\end{tabular}
\end{table}

\begin{table}[H]
 \centering
    \begin{tabular}{ m{6cm}m{1cm} m{1cm}m{1cm}}
        ANT(6)-Ib & 5 & 5 & ~ \\ 
        APH(2'')-IIa & 1 & 1 & ~ \\ 
        APH(3'')-Ib & 130 & 130 & 7 \\  
        APH(3')-Ia & 54 & 54 & 5 \\ 
        APH(3')-IIa & 2 & 2 & ~ \\ 
        APH(3')-IIb & 8 & 8 & 6 \\ 
        APH(3')-IIIa & 4 & 4 & ~ \\  
        APH(4)-Ia & 5 & 5 & ~ \\ 
        APH(6)-Ic & 2 & 2 & ~ \\ 
        APH(6)-Id & 153 & 153 & 17 \\ 
        ArmR & 29 & ~ & ~ \\ 
        arnA & 4 & 4 & ~ \\ 
        ArnT & 4 & ~ & ~ \\ 
        AxyX & 1 & 1 & ~ \\  
        bacA & 12 & 12 & 3 \\ 
        baeR & 12 & 12 & 4 \\  
        baeS & 1 & 1 & ~ \\  
        basR & 7 & ~ & ~ \\  
        basS & 7 & 7 & 5 \\  
        bcr-1 & 6 & 6 & 4 \\ 
         BLMT & 6 & ~ & ~ \\  
        BRO-2 & 1 & ~ & ~ \\ 
        BRP(MBL) & 29 & ~ & ~ \\ 
        CARB-16 & 3 & 3 & ~ \\ 
        CARB-50 & 2 & ~ & ~ \\ 
        catA4 & 1 & ~ & ~ \\  
        catB11 & 1 & 1 & ~ \\  
         catII & 13 & 13 & ~ \\  
        catIII & 14 & 14 & 2 \\  
        catS & 8 & ~ & ~ \\  
        catV & 28 & ~ & ~ \\  
        CfxA2 & 609 & 609 & ~ \\ 
        CfxA3 & 44 & 44 & ~ \\ 
        CfxA4 & 24 & 24 & ~ \\ 
        CfxA5 & 7 & 7 & ~ \\  
        CfxA6 & 2 & ~ & ~ \\  
        chrB & 37 & 37 & ~ \\ 
        cmlA1 & 2 & 2 & ~ \\  
        cmlA5 & 8 & 8 & 1 \\  
        cmlA9 & 2 & ~ & ~ \\  
        cmx & 2 & 2 & ~ \\ 
        cprR & 9 & ~ & ~ \\  
        cprS & 6 & ~ & ~ \\  
        cpxA & 7 & 7 & ~ \\  
        CRP & 75 & 75 & 3 \\  
        CRP-1 & 1 & ~ & ~ \\  
        dfrA12 & 1 & 1 & ~ \\  
        dfrA14 & 12 & 12 & 4 \\  
        dfrA15 & 2 & 2 & ~ \\ 
         dfrA20 & 30 & ~ & ~ \\ 
        \end{tabular}
\end{table}

\begin{table}[H]
 \centering
    \begin{tabular}{ m{6cm}m{1cm} m{1cm}m{1cm}}
        
        dfrC & 1 & 1 & ~ \\  
        dfrF & 1 & 1 & ~ \\  
        DHA-12 & 1 & ~ & ~ \\ 
        DHA-14 & 1 & ~ & ~ \\  
        EC-15 & 1 & ~ & ~ \\  
        E. coli EF-Tu MCR to Pulvomycin & 1002 & ~ & ~ \\ 
        emrA & 1 & 1 & ~ \\  
        emrB & 6 & 6 & 2 \\  
        emrK & 1 & 1 & ~ \\  
        emrR & 16 & 16 & 4 \\  
        emrY & 1 & 1 & ~ \\  
        Enterobacter cloacae acrA & 3 & ~ & ~ \\ 
        eptA & 1 & 1 & ~ \\  
        eptB & 2 & ~ & ~ \\ 
        EreA & 1 & 1 & ~ \\  
        EreD & 4 & ~ & ~ \\  
        Erm(41) & 19 & ~ & ~ \\  
        ErmB & 21 & 21 & 2 \\  
        ErmF & 202 & 202 & ~ \\  
        ErmG & 4 & ~ & ~ \\  
        ErmX & 7 & 7 & ~ \\  
        E. coli acrA & 1 & ~ & ~ \\  
        E. coli AcrAB-TolC with AcrR MCR to ciprofloxacin, tetracycline, and ceftazidime & 1 & ~ & ~ \\  
        E. coli AcrAB-TolC with MarR MCR to ciprofloxacin and tetracycline & 4 & ~ & ~ \\ 
        E. coli EF-Tu MCR to kirromycin & 1 & ~ & ~ \\  
        E. coli emrE & 1 & ~ & ~ \\  
        E. coli mdfA & 1 & ~ & ~ \\  
        E. coli soxR with MCR & 1 & ~ & ~ \\  
        E. coli soxS with MCR & 9 & ~ & ~ \\  
         evgA & 1 & 1 & ~ \\  
        evgS & 1 & 1 & ~ \\  
        facT & 4 & 4 & ~ \\  
        floR & 1 & 1 & ~ \\  
        FosA & 11 & ~ & ~ \\  
        FosA2 & 4 & 4 & 2 \\  
        fosA5 & 1 & ~ & ~ \\ 
        FosA6 & 2 & 2 & 1 \\  
        FosK & 2 & ~ & ~ \\ 
        gadX & 1 & 1 & ~ \\  
        E. coli GlpT with MCR to fosfomycin & 13 & ~ & ~ \\ 
        GOB-2 & 1 & ~ & ~ \\  
        H-NS & 12 & 12 & 2 \\  
         IND-6 & 1 & ~ & ~ \\  
        kdpE & 1 & 1 & ~ \\  
        K. pneumoniae acrA & 2 & ~ & ~ \\  
     K. pneumoniae KpnE & 4 & ~ & ~ \\
        \end{tabular}
\end{table}

\begin{table}[H]
 \centering
    \begin{tabular}{ m{6cm}m{1cm} m{1cm}m{1cm}}
              
        K. pneumoniae KpnF & 5 & ~ & ~ \\  
        K. pneumoniae KpnG & 5 & ~ & ~ \\  
        K. pneumoniae KpnH & 10 & ~ & ~ \\  
        K. pneumoniae OmpK37 & 3 & ~ & ~ \\  
        LEN-14 & 1 & 1 & 1 \\  
        lnuA & 1 & 1 & 1 \\  
        lnuB & 1 & 1 & ~ \\  
        lnuC & 4 & 4 & ~ \\  
        LpsB & 1 & ~ & ~ \\  
        LptD & 4 & ~ & ~ \\  
        lsaE & 1 & 1 & ~ \\  
        marA & 22 & 22 & 5 \\  
        MCR-9.1 & 1 & ~ & ~ \\
         mdtA & 1 & 1 & ~ \\  
        mdtB & 9 & 9 & 1 \\  
        mdtC & 11 & 11 & 3 \\  
        mdtE & 1 & 1 & ~ \\  
        mdtF & 1 & 1 & ~ \\  
        mdtG & 1 & 1 & ~ \\  
        mdtH & 1 & 1 & ~ \\ 
        mdtM & 1 & 1 & ~ \\  
        mdtN & 1 & 1 & ~ \\  
        mdtO & 1 & 1 & ~ \\ 
        mdtP & 1 & 1 & ~ \\  
         MecC-type methicillin resistance repressor MecI & 2 & ~ & ~ \\ 
        mecI & 3 & 3 & ~ \\  
        Mef(En2) & 68 & 68 & ~ \\  
        mel & 18 & 18 & ~ \\  
        MexA & 8 & 8 & 2 \\ 
        MexB & 5 & 5 & ~ \\ 
        MexC & 7 & 7 & 5 \\ 
        MexD & 4 & 4 & 2 \\ 
        MexE & 5 & 5 & 3 \\ 
        MexF & 5 & 5 & 3 \\ 
         MexG & 12 & ~ & ~ \\ 
          MexH & 9 & ~ & ~ \\ 
        MexI & 3 & ~ & ~ \\ 
        MexJ & 8 & ~ & ~ \\ 
        MexK & 5 & ~ & ~ \\ 
        MexL & 9 & ~ & ~ \\ 
        mexM & 4 & 4 & 3 \\ 
        mexN & 1 & 1 & ~ \\ 
        mexP & 7 & 7 & 5 \\ 
        mexQ & 5 & 5 & 3 \\ 
         MexR & 9 & ~ & ~ \\ 
        MexS & 6 & ~ & ~ \\ 
        MexV & 6 & ~ & ~ \\ 
        MexW & 6 & ~ & ~ \\
                \end{tabular}
\end{table}

\begin{table}[H]
 \centering
    \begin{tabular}{ m{6cm}m{1cm} m{1cm}m{1cm}}
        
        mexY & 5 & 5 & 5 \\  
        MexZ & 8 & ~ & ~ \\ 
        Morganella morganii gyrB conferring resistance to fluoroquinolones & 2 & ~ & ~ \\  
        mphA & 9 & 9 & ~ \\  
        mphE & 4 & 4 & 2 \\ 
        msbA & 14 & 14 & 3 \\ 
        msrE & 4 & 4 & 2 \\ 
        mtrA & 1 & 1 & ~ \\ 
        MuxA & 7 & ~ & ~ \\  
        MuxB & 5 & ~ & ~ \\ 
        MuxC & 5 & ~ & ~ \\ 
        M. tuberculosis intrinsic murA conferring resistance to fosfomycin & 1 & ~ & ~ \\ 
        nalC & 10 & ~ & ~ \\  
        nalD & 11 & ~ & ~ \\  
        nimA & 9 & ~ & ~ \\  
        nimC & 1 & ~ & ~ \\  
        nimF & 109 & ~ & ~ \\  
        nimJ & 1 & ~ & ~ \\  
         nimK & 1 & ~ & ~ \\  
        OmpA & 5 & ~ & ~ \\  
       OpmB & 6 & 6 & 4 \\  
        OpmD & 3 & ~ & ~ \\  
        opmE & 7 & 7 & 4 \\  
        OpmH & 9 & 9 & 5 \\  
        OprJ & 2 & 2 & ~ \\  
        OprM & 6 & 6 & 2 \\  
         OprN & 5 & 5 & 3 \\  
        oqxA & 8 & 8 & 4 \\  
        oqxB & 2 & 2 & 1 \\  
        OXA-114l & 1 & ~ & ~ \\  
        OXA-119 & 1 & ~ & ~ \\  
        OXA-2 & 104 & 104 & 18 \\  
        OXA-347 & 27 & ~ & ~ \\  
        OXA-494 & 3 & ~ & ~ \\  
        OXA-50 & 1 & 1 & 1 \\  
        OXA-540 & 1 & ~ & ~ \\  
        OXA-789 & 1 & ~ & ~ \\  
        OXA-838 & 4 & ~ & ~ \\  
        OXA-846 & 1 & ~ & ~ \\ 
        OXA-851 & 1 & ~ & ~ \\ 
        OXA-903 & 2 & ~ & ~ \\  
        OXA-904 & 1 & ~ & ~ \\  
        OXY-1-2 & 1 & ~ & ~ \\ 
        ParR & 8 & ~ & ~ \\  
        ParS & 7 & ~ & ~ \\  
        patB & 1 & 1 & ~ \\  
        PDC-121 & 1 & ~ & ~ \\  
        PDC-23 & 1 & ~ & ~ \\  
                \end{tabular}
\end{table}

\begin{table}[H]
 \centering
    \begin{tabular}{ m{6cm}m{1cm} m{1cm}m{1cm}}
          
        PDC-24 & 1 & ~ & ~ \\ 
        PDC-3 & 2 & 2 & 1 \\  
        PDC-39 & 1 & ~ & ~ \\  
        PDC-46 & 1 & ~ & ~ \\  
        PDC-5 & 1 & ~ & ~ \\  
        PDC-98 & 1 & ~ & ~ \\  
        pgpB & 953 & ~ & ~ \\
        PmpM & 5 & 5 & 3 \\ 
        PmrF & 1 & ~ & ~ \\ 
        P. aeruginosa catB7 & 9 & ~ & ~ \\  
        P. aeruginosa CpxR & 5 & ~ & ~ \\  
        P. aeruginosa emrE & 9 & ~ & ~ \\  
        P. aeruginosa parE conferring resistance to fluoroquinolones & 1 & ~ & ~ \\  
        qacE & 2 & ~ & ~ \\  
        qacEdelta1 & 91 & ~ & ~ \\  
        qacG & 3 & ~ & ~ \\  
        qacJ & 1 & ~ & ~ \\  
        qacL & 59 & ~ & ~ \\  
        qnrE1 & 1 & ~ & ~ \\  
        QnrS1 & 2 & 2 & ~ \\  
        RAHN-1 & 1 & ~ & ~ \\ 
        ramA & 9 & 9 & 2 \\ 
        rmtD2 & 1 & ~ & ~ \\  
        ROB-1 & 474 & ~ & ~ \\  
        ROB-10 & 127 & ~ & ~ \\ 
        ROB-11 & 24 & ~ & ~ \\  
        ROB-12 & 7 & ~ & ~ \\  
        ROB-13 & 16 & ~ & ~ \\  
        ROB-2 & 22 & ~ & ~ \\ 
        ROB-3 & 2 & ~ & ~ \\  
        ROB-5 & 1 & ~ & ~ \\ 
        ROB-7 & 1 & ~ & ~ \\  
        rpsJ & 7 & ~ & ~ \\  
        M. tuberculosis rpsL MCR to Streptomycin & 12 & ~ & ~ \\  
        rsmA & 15 & ~ & ~ \\  
        SAT-4 & 6 & 6 & ~ \\  
                SHV-1 & 1 & 1 & ~ \\  
        SHV-11 & 1 & 1 & ~ \\ 
        SME-2 & 1 & ~ & ~ \\  
        smeR & 1 & ~ & ~ \\  
        smeS & 1 & 1 & ~ \\  
        P. aeruginosa soxR & 11 & ~ & ~ \\  
        SRT-2 & 12 & ~ & ~ \\  
        SRT-3 & 12 & ~ & ~ \\ 
                SST-1 & 1 & ~ & ~ \\  
        S. aureus LmrS & 9 & ~ & ~ \\  
        sul1 & 54 & 54 & 15 \\  
        sul2 & 97 & 97 & 6 \\  
                \end{tabular}
\end{table}

\begin{table}[H]
 \centering
    \begin{tabular}{ m{6cm}m{1cm} m{1cm}m{1cm}}
        sul3 & 2 & 2 & ~ \\ 
        TEM-135 & 2 & 2 & ~ \\  
        TEM-178 & 2 & ~ & ~ \\  
        tet(32) & 262 & ~ & ~ \\  
        tet(33) & 2 & 2 & ~ \\  
        tet(37) & 43 & ~ & ~ \\  
        tet(41) & 21 & 21 & ~ \\  
        tet(42) & 25 & 25 & ~ \\  
        tet(44) & 1 & ~ & ~ \\  
        tet(A) & 4 & 4 & ~ \\  
        tet(B) & 2 & 2 & ~ \\  
        tet(C) & 9 & 9 & ~ \\  
        tet(D) & 1 & 1 & ~ \\  
        tet(H) & 55 & ~ & ~ \\  
        tet(J) & 1 & 1 & ~ \\ 
        tet(M) & 10 & ~ & ~ \\  
        tet(O) & 138 & ~ & ~ \\  
        tet(Q) & 426 & ~ & ~ \\ 
        tet(W) & 84 & ~ & ~ \\  
        tet(X) & 77 & ~ & ~ \\  
        tet(X1) & 4 & ~ & ~ \\  
        tet(X4) & 61 & ~ & ~ \\  
        tet(X5) & 49 & ~ & ~ \\ 
        tet(X6) & 6 & ~ & ~ \\  
        tet(Y) & 12 & 12 & ~ \\  
        tetR & 4 & ~ & ~ \\  
        TolC & 1 & ~ & ~ \\ 
        TriA & 4 & ~ & ~ \\  
        TriB & 4 & 4 & 2 \\ 
        TriC & 4 & 4 & 2 \\  
        Type B NfxB & 10 & ~ & ~ \\  
        ugd & 1 & 1 & ~ \\ 
        E. coli UhpT with MCR to fosfomycin & 18 & ~ & ~ \\  
        vanR gene in vanN cluster & 1 & ~ & ~ \\  
        vanU gene in vanG cluster & 7 & ~ & ~ \\ 
        vanXY gene in vanC cluster & 1 & ~ & ~ \\ 
        vanXY gene in vanN cluster & 1 & ~ & ~ \\ 
        YajC & 11 & ~ & ~ \\  
        YojI & 1 & ~ & ~ \\ 
\bottomrule
                \end{tabular}
\end{table}


\begin{table}[H]
    \caption{Antibiotic groups and the number of samples in which ARGs were detected against them. Antibiotic compounds affected by multidrug resistance are displayed separately.}
    \label{sup2}
    
    \begin{tabularx}{\textwidth}{LRRR}
        \toprule
        \textbf{Drug Class} & \textbf{A} & \textbf{B} & \textbf{C} \\ 
        \midrule
        aminocoumarin  & 154 & 79 & 23 \\  
        aminoglycoside  & 740 & 508 & 61 \\  
        bicyclomycin & 6 & 6 & 4 \\  
        carbapenem & 344 & 185 & 48 \\  
        cephalosporin & 1125 & 208 & 49 \\  
        cephamycin & 850 & 754 & 19 \\  
        diaminopyrimidine  & 208 & 95 & 41 \\  
        disinfecting agents and antiseptics & 400 & 101 & 43 \\  
        elfamycin  & 1007 & 4 & ~ \\  
        fluoroquinolone  & 365 & 163 & 56 \\  
        fosfomycin & 53 & 7 & 3 \\  
        glycopeptide  & 45 & ~ & ~ \\  
        glycylcycline & 237 & 54 & 16 \\ 
        lincosamide  & 301 & 277 & 3 \\  
        macrolide  & 644 & 454 & 40 \\  
        monobactam & 162 & 60 & 16 \\  
        nitrofuran  & 10 & 10 & 5 \\  
        nitroimidazole  & 135 & 14 & 3 \\  
        nucleoside  & 10 & 10 & ~ \\  
        oxazolidinone  & 9 & ~ & ~ \\  
        penam & 1095 & 218 & 50 \\  
        penem & 148 & 55 & 12 \\  
        peptide  & 1105 & 44 & 12 \\  
        phenicol  & 375 & 164 & 54 \\  
        pleuromutilin & 1 & 1 & ~ \\  
        rifamycin & 104 & 46 & 11 \\ 
        streptogramin A & 253 & 230 & 2 \\ 
        streptogramin & 277 & 253 & 4 \\  
        streptogramin B & 253 & 230 & 2 \\  
        sulfonamide & 215 & 172 & 25 \\  
        tetracycline & 1650 & 214 & 53 \\ 
\bottomrule
    \end{tabularx}
\end{table}

\pagebreak
\begin{table}[H]
\caption{{The} %MDPI: please add an explanation of *.
 number of samples containing ARGs (ARG+) and lacking ARGs (ARG-) associated with  questions regarding the behaviour of dogs involved in the survey. "Group 1" and "Group 2" represent answers "Never" and "Not never" (Always, Often, Sometimes, Rarely), respectively. In column "Approach", "A" indicates ARGs detected in any canine metagenomic samples, "B" is for higher-public-health-risk ARGs detected in any canine metagenomic samples, and "C" stands for higher-public-health-risk ARGs detected in ESKAPE pathogens. No stars is: \emph{p}-value > 0.05 (not statistically significant), one star (*): \emph{p}-value $\leq$ 0.05 (statistically significant at the 5\% level).}
\label{sup3}
 
\begin{adjustwidth}{-\extralength}{0cm}
%\centering %% If there is a figure in wide page, please release command \centering
  \begin{tabularx}{\fulllength}{LCRRRRCL}
    \hline
  Question & Approach & \multicolumn{4}{c}{Number of samples} & OR (95\%CI) & p-value \\
  &  & \multicolumn{2}{c}{Never} & \multicolumn{2}{c}{Not never} &  &  \\
  &  & AGR+ & AGR- & AGR+ & AGR- &  &  \\
 \hline
        Dog howls & A & 893 & 84 & 664 & 50 & 0.80 (0.54 - 1.17) & 0.238 \\  
        ~ & B & 546 & 432 & 402 & 312 & 0.98 (0.80 - 1.2)0 & 0.882 \\  
        ~ & C & 35 & 943 & 24 & 690 & 1.07 (0.61 - 1.89) & 0.894 \\  
        Dog woo-woo barks & A & 507 & 47 & 1055 & 84 & 0.86 (0.58 - 1.28) & 0.439 \\  
        ~ & B & 315 & 240 & 636 & 503 & 1.04 (0.84 - 1.28) & 0.754 \\  
        ~ & C & 15 & 540 & 45 & 1094 & 0.68  (0.35 - 1.25) & 0.210 \\ 
        Dog whines when alone & A & 588 & 41 & 971 & 93 & 1.37 (0.93 - 2.06) & 0.113 \\ 
        ~ & B & 357 & 272 & 592 & 473 & 1.05 (0.86 - 1.29) & 0.649 \\ 
        ~ & C & 23 & 606 & 35 & 1030 & 1.12 (0.62 - 1.97) & 0.681 \\ 
        Dog whines to get attention, food, or toys & A & 462 & 36 & 1047 & 94 & 1.15 (0.76 - 1.77) & 0.551 \\ 
        ~ & B & 284 & 214 & 640 & 502 & 1.04 (0.84 - 1.30) & 0.745 \\ 
        ~ & C & 19 & 479 & 40 & 1102 & 1.09 (0.59 - 1.95) & 0.774 \\  
        Dog eats grass & A & 162 & 13 & 1385 & 121 & 1.09 (0.60 - 2.15) & 0.883 \\ 
        ~ & B & 108 & 68 & 835 & 671 & 1.28 (0.92 - 1.79) & 0.149 \\  
        ~ & C & 9 & 167 & 50 & 1456 & 1.57 (0.67 - 3.30) & 0.274 \\    Dog buries toys / bones & A & 1010 & 92 & 538 & 40 & 0.82 (0.54 - 1.22) & 0.340 \\  
        ~ & B & 621 & 482 & 320 & 258 & 1.04 (0.84 - 1.28) & 0.718 \\   
        ~ & C & 35 & 1068 & 23 & 555 & 0.79 (0.45 - 1.42) & 0.401 \\  
    \end{tabularx}
\end{adjustwidth}
\end{table}

\begin{table}[H]

\begin{adjustwidth}{-\extralength}{0cm}
\centering %% If there is a figure in wide page, please release command \centering
\begin{tabularx}{\fulllength}{LCRRRRCL}
      
        Dog eats non-food items & A & 586 & 44 & 912 & 84 & 1.23 (0.83 - 1.84) & 0.300 \\  
        ~ & B & 364 & 266 & 553 & 444 & 1.10 (0.89 - 1.35) & 0.383 \\  
        ~ & C & 22 & 608 & 36 & 961 & 0.97 (0.54 - 1.71) & 1.000 \\  
        Dog escapes from cages, kennels, or & A & 852 & 71 & 694 & 61 & 1.05 (0.73 - 1.53) & 0.785 \\ 
        enclosures & B & 513 & 411 & 430 & 325 & 0.94 (0.77 - 1.15) & 0.587 \\ 
        ~ & C & 37 & 887 & 23 & 732 & 1.33 (0.76 - 2.36) & 0.355 \\   
        Dog gets stuck behind objects and is unable & A & 1048 & 93 & 498 & 39 & 0.88 (0.58 - 1.32) & 0.561 \\ 
        to get around & B & 626 & 515 & 317 & 221 & 0.85 (0.68 - 1.05) & 0.126 \\  
        ~ & C & 35 & 1106 & 25 & 513 & 0.65 (0.37 - 1.15) & 0.121 \\  
        Dog walks away or avoids being patted & A & 705 & 50 & 841 & 80 & 1.34 (0.92 - 1.98) & 0.120 \\  
        ~ & B & 422 & 333 & 521 & 401 & 0.98 (0.80 - 1.19) & 0.805 \\ 
        ~ & C & 36 & 719 & 24 & 898 & 1.87 (1.08 - 3.31) & 0.024$^*$ \\ 
        Dog shows barrier aggression & A & 1037 & 82 & 507 & 50 & 1.25 (0.85 - 1.83) & 0.249 \\ 
        ~ & B & 634 & 486 & 307 & 250 & 1.06 (0.86 - 1.31) & 0.566 \\ 
        ~ & C & 43 & 1077 & 17 & 540 & 1.27 (0.70 - 2.39) & 0.486 \\  
        Dog lays in one place all day long & A & 734 & 68 & 815 & 64 & 0.85 (0.58 - 1.23) & 0.366 \\ 
        ~ & B & 434 & 368 & 513 & 367 & 0.84 (0.69 - 1.03) & 0.085 \\ 
        ~ & C & 28 & 774 & 31 & 849 & 0.99 (0.57 - 1.72) & 1.000 \\  
        Dog damages doors, gates, or walls & A & 1114 & 97 & 381 & 32 & 0.96 (0.62 - 1.48) & 0.916 \\  
        ~ & B & 687 & 525 & 228 & 185 & 1.06 (0.84 - 1.34) & 0.606 \\  
        ~ & C & 46 & 1166 & 13 & 400 & 1.21 (0.64 - 2.48) & 0.648 \\  
    \end{tabularx}
\end{adjustwidth}
\end{table}

\begin{table}[H]

\begin{adjustwidth}{-\extralength}{0cm}
\centering %% If there is a figure in wide page, please release command \centering
\begin{tabularx}{\fulllength}{LCRRRRCL}
        Dog has difficulty finding food dropped on & A & 751 & 62 & 794 & 68 & 1.04 (0.71 - 1.51) & 0.856 \\  
        the floor & B & 455 & 358 & 486 & 376 & 0.98 (0.81 - 1.20) & 0.883 \\ 
        ~ & C & 25 & 788 & 34 & 828 & 0.77 (0.44 - 1.35) & 0.356 \\ 
        Dog licks his empty bowl after finishing & A & 128 & 6 & 1410 & 124 & 1.88 (0.81 - 5.31) & 0.177 \\ 
        the food & B & 71 & 63 & 870 & 664 & 0.86 (0.59 - 1.25) & 0.415 \\  
        ~ & C & 5 & 129 & 54 & 1480 & 1.06 (0.33 - 2.70) & 0.808 \\ 
        Dog licks tile / linoleum floors & A & 558 & 42 & 983 & 89 & 1.20 (0.81 - 1.81) & 0.393 \\  
        ~ & B & 330 & 270 & 608 & 464 & 0.93 (0.76 - 1.15) & 0.505 \\ 
        ~ & C & 19 & 581 & 40 & 1032 & 0.84 (0.46 - 1.51) & 0.584 \\  
        Dog turns in circles before pooping & A & 383 & 34 & 1156 & 95 & 0.93 (0.61 - 1.44) & 0.751 \\ 
        ~ & B & 241 & 176 & 696 & 555 & 1.09 (0.87 - 1.38) & 0.459 \\ 
        ~ & C & 15 & 402 & 44 & 1207 & 1.02 (0.52 - 1.90) & 1.000 \\  
        Dog kicks or scratches the ground after & A & 385 & 37 & 1153 & 91 & 0.82 (0.54 - 1.26) & 0.342 \\ 
        defecating & B & 238 & 184 & 698 & 546 & 1.01 (0.81 - 1.27) & 0.955 \\ 
        ~ & C & 11 & 411 & 48 & 1196 & 0.67 (0.31 - 1.32) & 0.286 \\  
        Dog lifts his leg to urinate & A & 598 & 46 & 935 & 84 & 1.17 (0.79 - 1.74) & 0.454 \\
        ~ & B & 351 & 293 & 583 & 436 & 0.90 (0.73 - 1.10) & 0.287 \\  
        ~ & C & 21 & 623 & 36 & 983 & 0.92 (0.51 - 1.64) & 0.890 \\   Dog marks with feces & A & 1034 & 91 & 502 & 39 & 0.88 (0.58 - 1.32) & 0.560 \\  
        ~ & B & 624 & 501 & 311 & 230 & 0.92 (0.74 - 1.14) & 0.461 \\  
        ~ & C & 42 & 1083 & 16 & 525 & 1.27 (0.69 - 2.45) & 0.477 \\  
    \end{tabularx}
\end{adjustwidth}
\end{table}

%\begin{table}[H]
%\begin{tabularx}{\textwidth}{LCRRRRCL}
%
%    \end{tabularx}
%\end{table}

\begin{table}[H]

\begin{adjustwidth}{-\extralength}{0cm}
\centering %% If there is a figure in wide page, please release command \centering
\begin{tabularx}{\fulllength}{LCRRRRCL}
        
       
        Dog eats his own feces & A & 1310 & 108 & 230 & 21 & 1.11 (0.65 - 1.82) & 0.700 \\  
        ~ & B & 795 & 623 & 143 & 108 & 0.96 (0.73 - 1.27) & 0.836 \\  
        ~ & C & 50 & 1368 & 9 & 242 & 0.98 (0.47 - 2.30) & 1.000 \\  
        Dog shows submissive urination & A & 1170 & 100 & 370 & 31 & 0.98 (0.62 - 1.51) & 1.000 \\  
        ~ & B & 726 & 544 & 214 & 187 & 1.17 (0.92 - 1.47) & 0.185 \\ 
        ~ & C & 46 & 1224 & 13 & 388 & 1.12 (0.59 - 2.29) & 0.877 \\  
        Dog drinks water quickly & A &  117 & 5 & 1371 & 122 & 2.08 (0.84 - 6.66) & 0.117 \\  
        ~ & B & 76 & 46 & 833 & 660 & 1.31 (0.88 - 1.96) & 0.184 \\  
        ~ & C & 4 & 118 & 54 & 1439 & 0.90 (0.23 - 2.51) & 1.000 \\  
        Dog rests frog style & A & 512 & 37 & 1015 & 92 & 1.25 (0.83 - 1.92) & 0.285 \\  
        ~ & B & 309 & 240 & 621 & 486 & 1.01 (0.82 - 1.25) & 0.958 \\ 
        ~ & C & 19 & 530 & 38 & 1069 & 1.01 (0.54 - 1.81) & 1.000 \\  
         Dog stares blankly at the walls or floor & A & 909 & 83 & 610 & 47 & 0.84 (0.57 - 1.24) & 0.402 \\  
        ~ & B & 553 & 439 & 374 & 283 & 0.95 (0.78 - 1.17) & 0.648 \\ 
        ~ & C & 34 & 958 & 24 & 633 & 0.94 (0.53 - 1.67) & 0.892 \\  
       
        Dog tilts his head & A & 140 & 20 & 1384 & 110 & 0.56 (0.33 - 0.98) & 0.029$^*$ \\  
        ~ & B & 92 & 68 & 838 & 656 & 1.06 (0.75 - 1.50) & 0.801 \\  
        ~ & C & 5 & 155 & 53 & 1441 & 0.88 (0.27 - 2.23) & 1.000 \\  
        Dog crosses his front paws & A & 338 & 29 & 1185 & 100 & 0.98 (0.63 - 1.57) & 0.913 \\ 
        ~ & B & 199 & 168 & 728 & 557 & 0.91 (0.71 - 1.15) & 0.438 \\ 
        ~ & C & 10 & 357 & 48 & 1237 & 0.72 (0.32 - 1.46) & 0.423 \\  
        Dog shows handedness or side-preference & A & 381 & 42 & 1140 & 87 & 0.69 (0.46 - 1.05) & 0.074 \\ 
        ~ & B & 240 & 183 & 688 & 539 & 1.03  (0.82 - 1.29) & 0.820 \\  
        ~ & C & 12 & 411 & 45 & 1182 & 0.77 (0.37 - 1.49) & 0.537 \\  
    \end{tabularx}
\end{adjustwidth}
\end{table}

\begin{table}[H]

\begin{adjustwidth}{-\extralength}{0cm}
\centering %% If there is a figure in wide page, please release command \centering
\begin{tabularx}{\fulllength}{LCRRRRCL}
        Dog places his paw on my or other & A & 295 & 29 & 1177 & 98 & 0.85 (0.54 - 1.36) & 0.490 \\ 
        people's feet & B & 190 & 134 & 711 & 564 & 1.12 (0.87 - 1.45) & 0.380 \\  
        ~ & C & 10 & 314 & 47 & 1228 & (0.83 0.37 - 1.69) & 0.738 \\  
\bottomrule
    \end{tabularx}
\end{adjustwidth}
\end{table}

\pagebreak
\begin{table}[H]
\caption{{The} %MDPI: please add explanations of *, ** and ***.
 number of samples containing ARGs (ARG+) and lacking ARGs (ARG-) associated with  questions regarding the behaviour of dogs involved in the survey. "Group 1" and "Group 2" represent answers "Agree" (Strongly agree, Agree) and "Disagree" (Strongly disagree, disagree), respectively. In column "Approach", "A" indicates ARGs detected in any canine metagenomic samples, "B" is for higher-public-health-risk ARGs detected in any canine metagenomic samples, and "C" stands for higher-public-health-risk ARGs detected in ESKAPE pathogens. No stars is: \emph{p}-value > 0.05 (not statistically significant), one star (*): \emph{p}-value $\leq$ 0.05 (statistically significant at the 5\% level), two stars (**): \emph{p}-value $\leq$  0.01 (statistically significant at the 1\% level) and three stars (***): \emph{p}-value $\leq$  0.001 (statistically significant at the 0.1\% level).
}
\label{sup4}
    
   
\begin{adjustwidth}{-\extralength}{0cm}
\centering %% If there is a figure in wide page, please release command \centering
  \begin{tabularx}{\fulllength}{LCRRRRCL}
    \hline
 Question & Approach & \multicolumn{4}{c}{Number of samples} & OR (95\%CI) & p-value \\
  &  & \multicolumn{2}{c}{Agree} & \multicolumn{2}{c}{Disagree} &  &  \\
  &  & AGR+ & AGR- & AGR+ & AGR- &  &  \\  
        \hline   
        Dog enjoys life & A & 1497 & 129 & 14 & 0 & 0.00  (0.00 - 3.55) & 0.619 \\ 
        ~ & B & 905 & 722 & 10 & 4 & 0.50 (0.11 - 1.75) & 0.288 \\ 
        ~ & C & 55 & 1572 & 1 & 13 & 0.46 (0.07 - 19.68) & 0.386 \\  
        Dog wants to play & A & 1295 & 117 & 93 & 4 & 0.48  (0.12 - 1.30) & 0.176 \\ 
        ~ & B & 779 & 634 & 66 & 31 & 0.58 (0.36 - 0.91) & 0.015$^*$ \\ 
        ~ & C & 48 & 1365 & 7 & 90 & 0.45 (0.20 - 1.22) & 0.082 \\  
        Dog becomes aggressive when excited & A & 262 & 22 & 1075 & 93 & 1.03  (0.63 - 1.76) & 1.000 \\ 
        ~ & B & 144 & 140 & 681 & 488 & 0.74 (0.56 - 0.96) & 0.023$^*$ \\ 
        ~ & C & 7 & 277 & 43 & 1126 & 0.66 (0.25 - 1.51) & 0.369 \\  
        Dog enjoys playing with toys & A & 1228 & 110 & 203 & 11 & 0.61 (0.29 - 1.15) & 0.132 \\ 
        ~ & B & 738 & 601 & 131 & 83 & 0.78 (0.57 - 1.06) & 0.103 \\ 
        ~ & C & 47 & 1292 & 10 & 204 & 0.74 (0.36 - 1.67) & 0.431 \\  
        Dog gets bored in play quickly & A & 389 & 27 & 823 & 87 & 1.52 (0.96 - 2.48) & 0.072 \\ 
        ~ & B & 242 & 174 & 491 & 420 & 1.19 (0.93 - 1.52) & 0.153 \\ 
        ~ & C & 13 & 403 & 37 & 874 & 0.76 (0.37 - 1.49) & 0.442 \\ 
        Dog seeks constant activity & A & 394 & 39 & 880 & 69 & 0.79 (0.52 - 1.23) & 0.280 \\ 
        ~ & B & 208 & 226 & 578 & 371 & 0.59 (0.47 - 0.75) & 0.000$^{***}$ \\ 
        ~ & C & 14 & 420 & 37 & 912 & 0.82 (0.41 - 1.58) & 0.645 \\ 
    \end{tabularx}
\end{adjustwidth}
\end{table}

\begin{table}[H]

\begin{adjustwidth}{-\extralength}{0cm}
\centering %% If there is a figure in wide page, please release command \centering
\begin{tabularx}{\fulllength}{LCRRRRCL}
        Excitement can lead dog to fixed  & A & 318 & 22 & 1002 & 92 & 1.33 (0.81 - 2.26) & 0.301 \\ 
        repetitive behavior & B & 188 & 153 & 631 & 463 & 0.90 (0.70 - 1.16) & 0.416 \\ 
        ~ & C & 16 & 325 & 38 & 1056 & 1.37 (0.70 - 2.55) & 0.328 \\ 
        Dog calms down very quickly after being & A & 1039 & 89 & 268 & 23 & 1.00 (0.59 - 1.64) & 1.000 \\ 
        excited & B & 640 & 489 & 165 & 126 & 1.00 (0.76 - 1.31) & 1.000 \\ 
        ~ & C & 40 & 1089 & 9 & 282 & 1.15 (0.54 - 2.73) & 0.857 \\  
        Dog may become aggressive if he is & A & 197 & 22 & 1208 & 104 & 0.77 (0.47 - 1.32) & 0.289 \\ 
        frustrated with something & B & 114 & 105 & 748 & 565 & 0.82 (0.61 - 1.10) & 0.186 \\ 
        ~ & C & 6 & 213 & 43 & 1270 & 0.83 (0.29 - 2.00) & 0.836 \\ 
        Dog is not very patient & A & 422 & 39 & 817 & 74 & 0.98 (0.64 - 1.51) & 0.918 \\ 
        ~ & B & 263 & 198 & 505 & 387 & 1.02 (0.81 - 1.29) & 0.908 \\ 
        ~ & C & 18 & 443 & 28 & 864 & 1.25  (0.65 - 2.38) & 0.527 \\  
        Dog is relaxed when greeting people & A & 491 & 32 & 882 & 92 & 1.60 (1.04 - 2.51) & 0.030$^*$ \\ 
        ~ & B & 315 & 208 & 519 & 456 & 1.33 (1.07 - 1.66) & 0.010$^*$ \\ 
        ~ & C & 20 & 503 & 34 & 941 & 1.10 (0.59 - 1.99) & 0.772 \\  
        Dog is shy & A & 402 & 45 & 980 & 81 & 0.74 (0.50 - 1.11) & 0.127 \\ 
        ~ & B & 243 & 204 & 601 & 461 & 0.91  (0.73 - 1.15) & 0.427 \\ 
        ~ & C & 14 & 433 & 38 & 1024 & 0.87 (0.43 - 1.67) & 0.758 \\  
        Dog is boisterous & A & 684 & 63 & 578 & 47 & 0.88 (0.58 - 1.33) & 0.551 \\ 
        ~ & B & 392 & 356 & 365 & 260 & 0.78 (0.63 - 0.98) & 0.029$^*$ \\ 
        ~ & C & 31 & 717 & 16 & 609 & 1.65 (0.86 - 3.25) & 0.136 \\  
    \end{tabularx}
\end{adjustwidth}
\end{table}

\begin{table}[H]

\begin{adjustwidth}{-\extralength}{0cm}
\centering %% If there is a figure in wide page, please release command \centering
\begin{tabularx}{\fulllength}{LCRRRRCL}
        Dog does not think before he acts & A & 481 & 36 & 744 & 57 & 1.02 (0.65 - 1.63) & 1.000 \\ 
        ~ & B & 281 & 236 & 465 & 336 & 0.86 (0.68 - 1.08) & 0.191 \\ 
        ~ & C & 20 & 497 & 33 & 768 & 0.94 (0.50 - 1.70) & 0.886 \\ 
        Dog appears to be sorry after he has done & A & 956 & 82 & 268 & 27 & 1.17 (0.72 - 1.88) & 0.472 \\ 
        something wrong & B & 563 & 476 & 173 & 122 & 0.83 (0.64 - 1.09) & 0.185 \\ 
        ~ & C & 34 & 1005 & 14 & 281 & 0.68  (0.35 - 1.39) & 0.220 \\  
         Dog aggressively guards coveted items  & A & 295 & 26 & 1098 & 95 & 0.98 (0.62 - 1.61) & 0.908 \\ 
        (e.g., stolen item, treats, food bowl) & B & 174 & 147 & 677 & 517 & 0.90 (0.70 - 1.17) & 0.447 \\ 
        ~ & C & 13 & 308 & 42 & 1152 & 1.16 (0.56 - 2.23) & 0.617 \\  
        Dog is able to focus on a task in a & A & 645 & 56 & 600 & 50 & 0.96 (0.63 - 1.46) & 0.919  \\ 
        distracting situation (e.g., loud or  & B & 403 & 298 & 348 & 303 & 1.18 (0.94 - 1.47) & 0.140 \\ 
        busy places, around other dogs) & C & 27 & 674 & 22 & 629 & 1.15 (0.62 - 2.13) & 0.665 \\  
        Dog is playful with other dogs & A & 946 & 85 & 314 & 22 & 0.78 (0.46 - 1.28) & 0.351 \\ 
        ~ & B & 564 & 468 & 204 & 132 & 0.78 (0.60 - 1.01) & 0.058 \\ 
        ~ & C & 37 & 995 & 14 & 322 & 0.86 (0.44 - 1.74) & 0.620 \\  
        When off leash, dog comes immediately & A & 653 & 56 & 549 & 44 & 0.93 (0.60 - 1.44) & 0.755 \\ 
        when called & B & 383 & 326 & 342 & 251 & 0.86 (0.69 - 1.08) & 0.198 \\ 
        ~ & C & 25 & 684 & 28 & 565 & 0.74 (0.41 - 1.33) & 0.325 \\  

    \end{tabularx}
\end{adjustwidth}
\end{table}

%\begin{table}[H]
%\begin{tabularx}{\textwidth}{LCRRRRCL}
%    \end{tabularx}
%\end{table}


\begin{table}[H]
   
\begin{adjustwidth}{-\extralength}{0cm}
\centering %% If there is a figure in wide page, please release command \centering
 \begin{tabularx}{\fulllength}{LCRRRRCL}        
               Dog likes to chase squirrels, birds, or other & A & 1188 & 105 & 227 & 20 & 1.00 (0.57 - 1.66) & 1.000 \\ 
        small animals & B & 725 & 569 & 143 & 104 & 0.93 (0.70 - 1.23) & 0.624 \\ 
        ~ & C & 37 & 1257 & 16 & 231 & 0.43 (0.23 - 0.83) & 0.007$^{**}$ \\  
        Dog moves normally & A & 1388 & 118 & 114 & 11 & 1.13 (0.54 - 2.19) & 0.729 \\ 
        ~ & B & 833 & 674 & 76 & 49 & 0.80 (0.54 - 1.17) & 0.261 \\ 
        ~ & C & 52 & 1455 & 4 & 121 & 1.08 (0.39 - 4.19) & 1.000 \\  
        Dog is as active as he has been & A & 1206 & 115 & 248 & 12 & 0.51 (0.25 - 0.94) & 0.025$^*$ \\ 
        ~ & B & 716 & 606 & 174 & 86 & 0.58 (0.44 - 0.78) & 0.000$^{***}$ \\ 
        ~ & C & 46 & 1276 & 10 & 250 & 0.90 (0.44 - 2.03) & 0.716 \\  
        Dog shows extreme physical signs when & A & 766 & 62 & 422 & 42 & 1.23 (0.80 - 1.88) & 0.33 \\ 
        excited & B & 456 & 373 & 280 & 184 & 0.80 (0.63 - 1.02) & 0.070 \\ 
        ~ & C & 27 & 802 & 21 & 443 & 0.71 (0.38 - 1.34) & 0.283 \\  
        Dog ignores commands & A & 333 & 21 & 846 & 83 & 1.56 (0.94 - 2.69) & 0.086 \\ 
~ & B & 196 & 158 & 512 & 418 & 1.01 (0.79 -  1.31) & 0.950 \\ 
  ~ & C & 18 & 336 & 30 & 900 & 1.61 (0.83 -  3.02) & 0.138 \\ 
  Dog is quick to sneak out through open & A & 375 & 34 & 922 & 79 & 0.95 (0.61 -  1.48) & 0.829 \\ 
  doors, gates & B & 225 & 184 & 574 & 427 & 0.91 (0.72 -  1.16) & 0.442 \\ 
  ~ & C & 12 & 397 & 41 & 960 & 0.71 (0.34 -  1.39) & 0.356 \\ 
  Dog sleeps more, is less awake & A & 509 & 37 & 675 & 58 & 1.18 (0.76 -  1.87) & 0.453 \\ 
  ~ & B & 335 & 211 & 390 & 344 & 1.40 (1.11 -  1.77) & 0.004$^{**}$ \\ 
  ~ & C & 19 & 527 & 35 & 699 & 0.72 (0.38 -  1.31) & 0.325 \\ 
    \end{tabularx}
\end{adjustwidth}
\end{table}

\begin{table}[H]

\begin{adjustwidth}{-\extralength}{0cm}
\centering %% If there is a figure in wide page, please release command \centering
\begin{tabularx}{\fulllength}{LCRRRRCL}
  Dog is slow to respond to corrections & A & 193 & 15 & 1085 & 99 & 1.17 (0.66 -  2.22) & 0.681 \\ 
  ~ & B & 116 & 92 & 667 & 518 & 0.98 (0.72 -  1.33) & 0.940 \\ 
  ~ & C & 9 & 199 & 45 & 1140 & 1.15 (0.48 -  2.42) & 0.697 \\ 
  Dog doesn't like to be approached or & A & 319 & 30 & 1012 & 77 & 0.81 (0.51 -  1.30) & 0.349 \\ 
  hugged & B & 195 & 154 & 615 & 475 & 0.98 (0.76 -  1.26) & 0.901 \\ 
  ~ & C & 12 & 337 & 42 & 1048 & 0.89 (0.42 -  1.74) & 0.872 \\Dog is friendly towards unfamiliar people & A & 942 & 71 & 390 & 39 & 1.33 (0.86 -  2.03) & 0.193 \\ 
  ~ & B & 577 & 437 & 245 & 184 & 0.99 (0.78 -  1.25) & 0.954 \\ 
  ~ & C & 36 & 978 & 13 & 416 & 1.18 (0.60 -  2.45) & 0.751 \\ 
  
  Dog responds to my presence & A & 1532 & 130 & 4 & 2 & 5.88 (0.53 - 41.46) & 0.075 \\ 
  ~ & B & 931 & 732 & 2 & 4 & 2.54 (0.36 - 28.18) & 0.415 \\ 
  ~ & C & 58 & 1605 & 0 & 6 &  Inf (0.04 -   Inf) & 1.000 \\ 
  Dog behaves aggressively in response to  & A & 286 & 34 & 1071 & 82 & 0.64 (0.42 -  1.01) & 0.046$^*$ \\ 
  perceived threats from people (e.g., being  & B & 175 & 145 & 656 & 498 & 0.92 (0.71 -  1.19) & 0.524 \\ 
  cornered, having collar reached for) & C & 9 & 311 & 44 & 1110 & 0.73 (0.31 -  1.54) & 0.498 \\ 
  Dog is a people person & A & 1115 & 86 & 237 & 24 & 1.31 (0.78 -  2.14) & 0.247 \\ 
  ~ & B & 684 & 518 & 155 & 106 & 0.90 (0.68 -  1.20) & 0.490 \\ 
  ~ & C & 46 & 1156 & 8 & 253 & 1.26 (0.58 -  3.13) & 0.717
    \end{tabularx}
\end{adjustwidth}
\end{table}

%\begin{table}[H]
%\begin{tabularx}{\textwidth}{LCRRRRCL} \\ 
%    \end{tabularx}
%\end{table}

\begin{table}[H]

\begin{adjustwidth}{-\extralength}{0cm}
\centering %% If there is a figure in wide page, please release command \centering
\begin{tabularx}{\fulllength}{LCRRRRCL}
  Dog behaves fearfully towards unfamiliar & A & 413 & 51 & 942 & 68 & 0.58 (0.39 -  0.87) & 0.007$^{**}$ \\ 
  people & B & 249 & 216 & 593 & 417 & 0.81 (0.65 -  1.02) & 0.070 \\ 
  ~ & C & 15 & 450 & 38 & 972 & 0.85 (0.43 -  1.61) & 0.655 \\ 
  Dog seems to get excited for no reason & A & 291 & 26 & 1031 & 86 & 0.93 (0.58 -  1.54) & 0.812 \\ 
  ~ & B & 174 & 143 & 651 & 467 & 0.87 (0.67 -  1.13) & 0.303 \\ 
  ~ & C & 11 & 306 & 42 & 1076 & 0.92 (0.42 -  1.85) & 1.000 \\ 
  Dog behaves aggressively towards & A & 192 & 27 & 1211 & 91 & 0.53 (0.33 -  0.88) & 0.009$^{**}$ \\ 
         unfamiliar people & B & 126 & 93 & 748 & 555 & 1.01 (0.75 -  1.36) & 1.000 \\ 
  ~ & C & 4 & 215 & 51 & 1252 & 0.46 (0.12 -  1.26) & 0.168 \\ 
  Dog seeks companionship from people & A & 1295 & 107 & 109 & 10 & 1.11 (0.50 -  2.20) & 0.721 \\ 
  ~ & B & 784 & 619 & 69 & 50 & 0.92 (0.61 -  1.36) & 0.701 \\ 
  ~ & C & 51 & 1352 & 4 & 115 & 1.08 (0.39 -  4.20) & 1.000 \\ 
  Dog must greet everyone who comes to   & A & 1245 & 102 & 168 & 18 & 1.31 (0.73 -  2.24) & 0.309 \\ 
  the door & B & 765 & 583 & 106 & 80 & 0.99 (0.72 -  1.36) & 1.000 \\ 
  ~ & C & 48 & 1300 & 7 & 179 & 0.94 (0.42 -  2.51) & 0.834 \\ 
  Dog chases bicycles, joggers, and  & A & 311 & 22 & 1014 & 80 & 1.12 (0.68 -  1.91) & 0.717 \\ 
  skateboarders & B & 192 & 141 & 612 & 482 & 1.07 (0.83 -  1.39) & 0.614 \\ 
  ~ & C & 10 & 323 & 40 & 1054 & 0.82 (0.36 -  1.68) & 0.733 \\ 
    \end{tabularx}
\end{adjustwidth}
\end{table}

\begin{table}[H]

\begin{adjustwidth}{-\extralength}{0cm}
\centering %% If there is a figure in wide page, please release command \centering
\begin{tabularx}{\fulllength}{LCRRRRCL}
  Dog works at tasks until entirely finished & A & 1121 & 103 & 248 & 15 & 0.66 (0.35 -  1.16) & 0.166 \\ 
  ~ & B & 679 & 545 & 150 & 113 & 0.94 (0.71 -  1.24) & 0.682 \\ 
  ~ & C & 43 & 1181 & 10 & 253 & 0.92 (0.45 -  2.08) & 0.854 \\ 
  Dog leaves food or objects alone when told & A & 1068 & 95 & 236 & 20 & 0.95 (0.55 -  1.59) & 1.000 \\ 
  to do so & B & 645 & 518 & 146 & 110 & 0.94 (0.71 -  1.24) & 0.677 \\ 
  ~ & C & 38 & 1125 & 12 & 244 & 0.69 (0.35 -  1.47) & 0.263 \\  Dog retrieves objects (e.g., balls, toys, & A & 961 & 86 & 409 & 29 & 0.79 (0.49 -  1.24) & 0.338 \\ 
  sticks) & B & 564 & 483 & 275 & 163 & 0.69 (0.55 -  0.88) & 0.002$^{**}$ \\ 
  ~ & C & 38 & 1009 & 15 & 423 & 1.06 (0.56 -  2.10) & 1.000 \\ Dog appears to have a lot of control over & A & 992 & 83 & 236 & 19 & 0.96 (0.54 -  1.64) & 1.000 \\ 
  how he responds & B & 611 & 464 & 144 & 111 & 1.02 (0.76 -  1.35) & 0.944 \\ 
  ~ & C & 42 & 1033 & 5 & 250 & 2.03 (0.79 -  6.65) & 0.184 \\ 
 
  
  Dog reacts very quickly & A & 1217 & 102 & 107 & 10 & 1.11 (0.50 -  2.22) & 0.719 \\ 
  ~ & B & 720 & 599 & 74 & 43 & 0.70 (0.46 -  1.05) & 0.081 \\ 
  ~ & C & 42 & 1277 & 5 & 112 & 0.74 (0.28 -  2.43) & 0.583 \\ 
  Dog is easy to train & A & 1068 & 93 & 204 & 14 & 0.79 (0.41 -  1.42) & 0.491 \\ 
  ~ & B & 643 & 518 & 132 & 86 & 0.81 (0.59 -  1.10) & 0.180 \\ 
  ~ & C & 42 & 1119 & 9 & 209 & 0.87 (0.41 -  2.07) & 0.696 \\ 
  Dog can be very persistent & A & 1257 & 110 & 103 & 8 & 0.89 (0.36 -  1.88) & 0.857 \\ 
  ~ & B & 760 & 607 & 70 & 41 & 0.73 (0.48 -  1.11) & 0.136 \\ 
  ~ & C & 50 & 1317 & 4 & 107 & 1.02 (0.36 -  3.95) & 1.000 \\

      \end{tabularx}
\end{adjustwidth}
\end{table}


\begin{table}[H]
  
\begin{adjustwidth}{-\extralength}{0cm}
\centering %% If there is a figure in wide page, please release command \centering
 \begin{tabularx}{\fulllength}{LCRRRRCL}    Dog points & A & 365 & 26 & 917 & 82 & 1.26 (0.78 -  2.07) & 0.373 \\ 
  ~ & B & 225 & 166 & 565 & 434 & 1.04 (0.82 -  1.33) & 0.763 \\ 
  ~ & C & 12 & 379 & 39 & 960 & 0.78 (0.37 -  1.54) & 0.528 \\ 
  Dog avoids getting wet & A & 609 & 46 & 690 & 63 & 1.21 (0.80 -  1.84) & 0.369 \\ 
  ~ & B & 385 & 270 & 408 & 345 & 1.21 (0.97 -  1.50) & 0.085 \\ 
  ~ & C & 24 & 631 & 24 & 729 & 1.16 (0.62 -  2.15) & 0.660 \\ 
 
  Dog behaves aggressively toward other & A & 322 & 33 & 917 & 78 & 0.83 (0.53 -  1.31) & 0.431 \\ 
  dogs & B & 198 & 157 & 557 & 438 & 0.99 (0.77 -  1.28) & 0.950 \\ 
  ~ & C & 6 & 349 & 46 & 949 & 0.35 (0.12 -  0.84) & 0.015$^*$ \\ 
  Dog willingly shares his toys with other & A & 681 & 51 & 425 & 41 & 1.29 (0.82 -  2.02) & 0.266 \\ 
   dogs & B & 409 & 323 & 276 & 190 & 0.87 (0.68 -  1.11) & 0.256 \\ 
  ~ & C & 27 & 705 & 19 & 447 & 0.90 (0.48 -  1.74) & 0.759 \\ 
  Dog is dominant over other dogs & A & 428 & 36 & 696 & 62 & 1.06 (0.68 -  1.67) & 0.829 \\ 
  ~ & B & 265 & 199 & 421 & 337 & 1.07 (0.84 -  1.36) & 0.594 \\ 
  ~ & C & 16 & 448 & 29 & 729 & 0.90 (0.45 -  1.73) & 0.876 \\ Dog avoids other dogs & A & 200 & 15 & 1099 & 96 & 1.16 (0.66 -  2.21) & 0.681 \\ 
  ~ & B & 130 & 85 & 649 & 546 & 1.29 (0.95 -  1.75) & 0.101 \\ 
  ~ & C & 9 & 206 & 47 & 1148 & 1.07 (0.45 -  2.25) & 0.850 \\ 
  
  Dog is friendly towards other dogs & A & 988 & 82 & 217 & 21 & 1.17 (0.67 -  1.95) & 0.594 \\ 
  ~ & B & 608 & 462 & 130 & 108 & 1.09 (0.82 -  1.46) & 0.563 \\ 
  ~ & C & 41 & 1029 & 6 & 232 & 1.54 (0.64 -  4.49) & 0.441 \\ 
    \end{tabularx}
\end{adjustwidth}
\end{table}

%\begin{table}[H]
%\begin{tabularx}{\textwidth}{LCRRRRCL}
%    \end{tabularx}
%\end{table}

\begin{table}[H]

\begin{adjustwidth}{-\extralength}{0cm}
\centering %% If there is a figure in wide page, please release command \centering
\begin{tabularx}{\fulllength}{LCRRRRCL}

  Dog knows he is a dog & A & 989 & 76 & 152 & 19 & 1.63 (0.90 -  2.81) & 0.087 \\ 
  ~ & B & 596 & 469 & 95 & 76 & 1.02 (0.72 -  1.42) & 0.934 \\ 
  ~ & C & 39 & 1026 & 9 & 162 & 0.68 (0.32 -  1.64) & 0.290 \\ 
  Dog behaves fearfully towards other dogs & A & 208 & 26 & 1087 & 87 & 0.64 (0.40 -  1.06) & 0.065 \\ 
  ~ & B & 126 & 108 & 665 & 509 & 0.89 (0.67 -  1.20) & 0.471 \\ 
  ~ & C & 7 & 227 & 44 & 1130 & 0.79 (0.30 -  1.80) & 0.703 \\ 
  Dog behaves aggressively towards cats & A & 421 & 38 & 726 & 52 & 0.79 (0.50 -  1.26) & 0.309 \\ 
  ~ & B & 252 & 207 & 453 & 325 & 0.87 (0.69 -  1.11) & 0.259 \\ 
  ~ & C & 9 & 450 & 37 & 741 & 0.40 (0.17 -  0.86) & 0.012$^*$ \\ 
  Dog is assertive or pushy with other dogs & A & 519 & 38 & 709 & 66 & 1.27 (0.83 -  1.98) & 0.301 \\ 
  ~ & B & 306 & 251 & 450 & 325 & 0.88 (0.70 -  1.10) & 0.263 \\ 
  ~ & C & 18 & 539 & 29 & 746 & 0.86 (0.44 -  1.62) & 0.654 \\ 
  Dog sometimes fails to recognize familiar & A & 111 & 16 & 1275 & 104 & 0.57 (0.32 -  1.06) & 0.057 \\ 
   people or pets & B & 69 & 58 & 781 & 598 & 0.91 (0.62 -  1.34) & 0.641 \\ 
  ~ & C & 5 & 122 & 51 & 1328 & 1.07 (0.33 -  2.73) & 0.807 \\ 
  Dog is very interested in and adapts easily & A & 1008 & 68 & 315 & 38 & 1.79 (1.15 -  2.76) & 0.007$^{**}$ \\ 
  to new things and new places & B & 609 & 467 & 203 & 150 & 0.96 (0.75 -  1.24) & 0.804 \\ 
  ~ & C & 34 & 1042 & 11 & 342 & 1.01 (0.50 -  2.24) & 1.000 \\ 
    \end{tabularx}
\end{adjustwidth}
\end{table}

%\begin{table}[H]
%\begin{tabularx}{\textwidth}{LCRRRRCL}
%    \end{tabularx}
%\end{table}

\begin{table}[H]

\begin{adjustwidth}{-\extralength}{0cm}
\centering %% If there is a figure in wide page, please release command \centering
\begin{tabularx}{\fulllength}{LCRRRRCL}
  Dog exhibits fearful behaviors when he is  & A & 315 & 30 & 974 & 79 & 0.85 (0.54 -  1.37) & 0.488 \\ 
  restrained & B & 190 & 155 & 603 & 450 & 0.91 (0.71 -  1.18) & 0.491 \\ 
  ~ & C & 11 & 334 & 41 & 1012 & 0.81 (0.37 -  1.63) & 0.625 \\ 
  Dog behaves fearfully when groomed  & A & 531 & 47 & 755 & 54 & 0.81 (0.53 -  1.24) & 0.346 \\ 
  (e.g., nails trimmed, brushed, bathed,  & B & 325 & 253 & 465 & 344 & 0.95 (0.76 -  1.19) & 0.660 \\ 
         ears cleaned) & C & 18 & 560 & 31 & 778 & 0.81 (0.42 -  1.51) & 0.556 \\ 
  Dog is not keen to go into new situations & A & 392 & 43 & 896 & 68 & 0.69 (0.46 -  1.06) & 0.087 \\ 
  ~ & B & 239 & 196 & 550 & 414 & 0.92 (0.73 -  1.16) & 0.485 \\ 
  ~ & C & 13 & 422 & 36 & 928 & 0.79 (0.38 -  1.55) & 0.533 \\ Dog behaves aggressively during visits to  & A & 93 & 12 & 1349 & 109 & 0.63 (0.33 -  1.30) & 0.182 \\ 
  the veterinarian & B & 59 & 46 & 819 & 639 & 1.00 (0.66 -  1.53) & 1.000 \\ 
  ~ & C & 1 & 104 & 54 & 1404 & 0.25 (0.01 -  1.49) & 0.175 \\ 
   Dog is highly sensitive to noise & A & 626 & 55 & 667 & 54 & 0.92 (0.61 -  1.39) & 0.691 \\ 
  ~ & B & 380 & 301 & 413 & 308 & 0.94 (0.76 -  1.17) & 0.590 \\ 
  ~ & C & 20 & 661 & 30 & 691 & 0.70 (0.37 -  1.28) & 0.250 \\ 
     
  Dog shows aggression when nervous or  & A & 325 & 31 & 1039 & 82 & 0.83 (0.53 -  1.32) & 0.423 \\ 
  fearful & B & 196 & 160 & 637 & 484 & 0.93 (0.73 -  1.19) & 0.581 \\ 
  ~ & C & 8 & 348 & 39 & 1082 & 0.64 (0.26 -  1.40) & 0.300 \\ 

      \end{tabularx}
\end{adjustwidth}
\end{table}

\begin{table}[H]

\begin{adjustwidth}{-\extralength}{0cm}
\centering %% If there is a figure in wide page, please release command \centering
\begin{tabularx}{\fulllength}{LCRRRRCL}        
  Dog behaves fearfully during visits to the  & A & 506 & 41 & 853 & 71 & 1.03 (0.68 -  1.57) & 0.919 \\ 
  veterinarian & B & 317 & 230 & 518 & 406 & 1.08 (0.87 -  1.35) & 0.514 \\ 
  ~ & C & 14 & 533 & 38 & 886 & 0.61 (0.30 -  1.17) & 0.144 \\ 
  Dog takes a long time to lose interest in  & A & 357 & 41 & 608 & 35 & 0.50 (0.30 -  0.82) & 0.005$^{**}$\\ 
  new things & B & 201 & 197 & 386 & 257 & 0.68 (0.52 -  0.88) & 0.003$^{**}$ \\ 
  ~ & C & 9 & 389 & 23 & 620 & 0.62 (0.25 -  1.42) & 0.271 \\  Dog is afraid of storms & A & 457 & 34 & 885 & 68 & 1.03 (0.66 -  1.63) & 0.914 \\ 
  ~ & B & 276 & 215 & 541 & 412 & 0.98 (0.78 -  1.23) & 0.867 \\ 
  ~ & C & 16 & 475 & 38 & 915 & 0.81 (0.42 -  1.51) & 0.560 \\        
 
 Dog behaves submissively (e.g., rolls over,  & A & 221 & 13 & 1136 & 99 & 1.48 (0.81 -  2.93) & 0.227 \\ 
  avoids eye contact, licks his lips) when  & B & 134 & 100 & 696 & 539 & 1.04 (0.78 -  1.39) & 0.829 \\ 
  greeting other dogs & C & 7 & 227 & 46 & 1189 & 0.80 (0.30 -  1.81) & 0.704 \\ 
  Dog paces up and down, walks in circles  & A & 172 & 14 & 1230 & 100 & 1.00 (0.55 -  1.94) & 1.000 \\ 
  and/or wanders with no direction or  & B & 107 & 79 & 748 & 582 & 1.05 (0.76 -  1.46) & 0.753 \\ 
  purpose & C & 5 & 181 & 49 & 1281 & 0.72 (0.22 -  1.84) & 0.672 \\ 
  Dog pants frequently, even at rest & A & 189 & 16 & 1173 & 99 & 1.00 (0.57 -  1.85) & 1.000 \\ 
  ~ & B & 116 & 89 & 716 & 556 & 1.01 (0.74 -  1.38) & 1.000 \\ 
  ~ & C & 11 & 194 & 35 & 1237 & 2.00 (0.90 -  4.12) & 0.052$^*$ \\  
    \end{tabularx}
\end{adjustwidth}
\end{table}

%\begin{table}[H]
%\begin{tabularx}{\textwidth}{LCRRRRCL}
%    \end{tabularx}
%\end{table}

\begin{table}[H]

\begin{adjustwidth}{-\extralength}{0cm}
\centering %% If there is a figure in wide page, please release command \centering
\begin{tabularx}{\fulllength}{LCRRRRCL}
 
  Dog shakes or trembles occasionally & A & 499 & 46 & 898 & 73 & 0.88 (0.59 -  1.33) & 0.551 \\ 
  ~ & B & 317 & 228 & 523 & 448 & 1.19 (0.96 -  1.48) & 0.107 \\ 
  ~ & C & 18 & 527 & 32 & 939 & 1.00 (0.52 -  1.86) & 1.000 \\
  Dog is lethargic & A & 132 & 9 & 1236 & 104 & 1.23 (0.61 -  2.84) & 0.738 \\ 
  ~ & B & 89 & 52 & 731 & 609 & 1.43 (0.98 -  2.08) & 0.061 \\ 
  ~ & C & 7 & 134 & 46 & 1294 & 1.47 (0.55 -  3.36) & 0.339 \\ 
  Dog is confident & A & 1038 & 81 & 219 & 21 & 1.23 (0.71 -  2.06) & 0.419 \\ 
  ~ & B & 642 & 477 & 132 & 108 & 1.10 (0.82 -  1.47) & 0.518 \\ 
  ~ & C & 44 & 1075 & 6 & 234 & 1.60 (0.67 -  4.64) & 0.348 \\ 
  Dog seems dull or depressed, not alert & A & 32 & 3 & 1403 & 121 & 0.92 (0.28 -  4.76) & 0.754 \\ 
  ~ & B & 16 & 19 & 853 & 671 & 0.66 (0.32 -  1.37) & 0.234 \\ 
  ~ & C & 1 & 34 & 55 & 1469 & 0.79 (0.02 -  4.87) & 1.000 \\ 
  Dog is anxious & A & 502 & 43 & 736 & 63 & 1.00 (0.66 -  1.53) & 1.000 \\ 
  ~ & B & 308 & 237 & 445 & 354 & 1.03 (0.83 -  1.30) & 0.780 \\ 
  ~ & C & 12 & 533 & 32 & 767 & 0.54 (0.25 -  1.09) & 0.085 \\   Dog is considered to be very impulsive & A & 421 & 30 & 789 & 70 & 1.24 (0.79 -  2.01) & 0.381 \\ 
  ~ & B & 242 & 209 & 501 & 358 & 0.83 (0.65 -  1.05) & 0.113 \\ 
  ~ & C & 14 & 437 & 30 & 829 & 0.89 (0.43 -  1.74) & 0.750 \\ 

  Dog is curious & A & 1361 & 113 & 46 & 4 & 1.05 (0.27 -  2.95) & 0.790 \\ 
  ~ & B & 822 & 652 & 31 & 19 & 0.77 (0.41 -  1.43) & 0.469 \\ 
  ~ & C & 54 & 1420 & 2 & 48 & 0.91 (0.23 -  7.95) & 0.706 \\ 
  Dog is affectionate & A & 1392 & 121 & 33 & 2 & 0.70 (0.08 -  2.78) & 1.000 \\ 
  ~ & B & 846 & 667 & 23 & 12 & 0.66 (0.30 -  1.40) & 0.302 \\ 
  ~ & C & 56 & 1457 & 1 & 34 & 1.31 (0.21 - 54.05) & 1.000 \\ 
    \end{tabularx}
\end{adjustwidth}
\end{table}

\begin{table}[H]

\begin{adjustwidth}{-\extralength}{0cm}
\centering %% If there is a figure in wide page, please release command \centering
\begin{tabularx}{\fulllength}{LCRRRRCL}
  Dog tends to be calm & A & 890 & 76 & 334 & 22 & 0.77 (0.45 -  1.28) & 0.344 \\ 
  ~ & B & 562 & 404 & 192 & 164 & 1.19 (0.92 -  1.53) & 0.169 \\ 
  ~ & C & 32 & 934 & 19 & 337 & 0.61 (0.33 -  1.15) & 0.107 \\ 
  Dog is aloof & A & 251 & 24 & 1045 & 89 & 0.89 (0.55 -  1.49) & 0.621 \\ 
  ~ & B & 162 & 113 & 629 & 505 & 1.15 (0.87 -  1.52) & 0.310 \\ 
  ~ & C & 6 & 269 & 45 & 1089 & 0.54 (0.19 -  1.29) & 0.206 \\ 
  Dog has more good days than bad days & A & 1377 & 117 & 34 & 4 & 1.38 (0.35 -  3.98) & 0.536 \\ 
  ~ & B & 840 & 654 & 26 & 12 & 0.59 (0.27 -  1.23) & 0.140 \\ 
  ~ & C & 53 & 1441 & 3 & 35 & 0.43 (0.13 -  2.25) & 0.159 \\ 
\hline
    \end{tabularx}
\end{adjustwidth}
\end{table}


\begin{table}[H]
\caption{{The} %MDPI: please add explanations of *, ** and ***.
 number of samples containing ARGs (ARG+) and lacking ARGs (ARG-) associated with  questions regarding the behaviour of dogs involved in the survey. "Group 1" and "Group 2" represent answers  "Agree" (Strongly agree, Agree), "Neither agree, nor disagree", and "Disagree" (Strongly disagree, disagree), respectively. In column "Approach", "A" indicates ARGs detected in any canine metagenomic samples, "B" is for higher-public-health-risk ARGs detected in any canine metagenomic samples, and "C" stands for higher-public-health-risk ARGs detected in ESKAPE pathogens. No stars is: \emph{p}-value > 0.05 (not statistically significant), one star (*): \emph{p}-value $\leq$ 0.05 (statistically significant at the 5\% level), two stars (**): \emph{p}-value $\leq$  0.01 (statistically significant at the 1\% level) and three stars (***): \emph{p}-value $\leq$  0.001 (statistically significant at the 0.1\% level).
}
\label{sup5}
    
 
\begin{adjustwidth}{-\extralength}{0cm}
\centering %% If there is a figure in wide page, please release command \centering
  \begin{tabularx}{\fulllength}{LCRRRRRRL}
    \hline
Question & Approach & \multicolumn{6}{c}{Number of samples} & p-value \\
 &  & \multicolumn{2}{c}{Agree} & \multicolumn{2}{c}{Neither} & \multicolumn{2}{c}{Disagree} &  \\
 &  & ARG+ & ARG- & ARG+ & ARG- & ARG+ & ARG- &  \\
 \hline
        Dog enjoys life & A & 1497 & 129 & 60 & 4 & 14 & 0 & 0.741 \\ 
        ~ & B & 905 & 722 & 43 & 21 & 10 & 4 & 0.095 \\
        ~ & C & 55 & 1572 & 3 & 61 & 1 & 13 & 0.332 \\  
        Dog wants to play & A & 1295 & 117 & 177 & 10 & 93 & 4 & 0.167 \\ 
        ~ & B & 779 & 634 & 109 & 78 & 66 & 31 & 0.037 \\ 
        ~ & C & 48 & 1365 & 4 & 183 & 7 & 90 & 0.097 \\  
        Dog becomes aggressive when excited & A & 262 & 22 & 226 & 16 & 1075 & 93 & 0.815 \\ 
        ~ & B & 144 & 140 & 125 & 117 & 681 & 488 & 0.024$^*$ \\ 
        ~ & C & 7 & 277 & 8 & 234 & 43 & 1126 & 0.644 \\ 
        Dog enjoys playing with toys & A & 1228 & 110 & 140 & 13 & 203 & 11 & 0.283 \\ 
        ~ & B & 738 & 601 & 88 & 65 & 131 & 83 & 0.233 \\ 
        ~ & C & 47 & 1292 & 2 & 151 & 10 & 204 & 0.216 \\  
        Dog gets bored in play quickly & A & 389 & 27 & 349 & 16 & 823 & 87 & 0.004$^{**}$ \\ 
        ~ & B & 242 & 174 & 218 & 147 & 491 & 420 & 0.108 \\ 
        ~ & C & 13 & 403 & 9 & 356 & 37 & 874 & 0.348 \\  
        Dog seeks constant activity & A & 394 & 39 & 288 & 26 & 880 & 69 & 0.499 \\ 
        ~ & B & 208 & 226 & 166 & 148 & 578 & 371 & 0.000$^{***}$ \\ 
        ~ & C & 14 & 420 & 7 & 307 & 37 & 912 & 0.390 \\  
        Excitement can lead DOG to fixed repetitive  & A & 318 & 22 & 242 & 19 & 1002 & 92 & 0.503 \\ 
        behavior & B & 188 & 153 & 135 & 126 & 631 & 463 & 0.198 \\
        ~ & C & 16 & 325 & 5 & 256 & 38 & 1056 & 0.181 \\  
    \end{tabularx}
\end{adjustwidth}
\end{table}

\begin{table}[H]
  
\begin{adjustwidth}{-\extralength}{0cm}
\centering %% If there is a figure in wide page, please release command \centering
 \begin{tabularx}{\fulllength}{LCRRRRRRL}
        Dog calms down very quickly after being  & A & 1039 & 89 & 253 & 20 & 268 & 23 & 0.972 \\ 
        excited & B & 640 & 489 & 145 & 128 & 165 & 126 & 0.557 \\ 
        ~ & C & 40 & 1089 & 10 & 263 & 9 & 282 & 0.922 \\  
        Dog may become aggressive if he is  & A & 197 & 22 & 156 & 8 & 1208 & 104 & 0.174 \\
        frustrated with something & B & 114 & 105 & 91 & 73 & 748 & 565 & 0.384 \\ 
        ~ & C & 6 & 213 & 10 & 154 & 43 & 1270 & 0.164 \\  
        Dog is not very patient & A & 422 & 39 & 275 & 18 & 817 & 74 & 0.456 \\ 
        ~ & B & 263 & 198 & 162 & 131 & 505 & 387 & 0.892 \\ 
        ~ & C & 18 & 443 & 12 & 281 & 28 & 864 & 0.618 \\  
        Dog is relaxed when greeting people & A & 491 & 32 & 193 & 10 & 882 & 92 & 0.019$^*$ \\ 
        ~ & B & 315 & 208 & 120 & 83 & 519 & 456 & 0.022$^*$ \\ 
        ~ & C & 20 & 503 & 6 & 197 & 34 & 941 & 0.877 \\  
        Dog is shy & A & 402 & 45 & 171 & 8 & 980 & 81 & 0.053$^*$ \\ 
        ~ & B & 243 & 204 & 102 & 77 & 601 & 461 & 0.702 \\ 
        ~ & C & 14 & 433 & 8 & 171 & 38 & 1024 & 0.677 \\    
        Dog is boisterous & A & 684 & 63 & 298 & 24 & 578 & 47 & 0.786 \\ 
        ~ & B & 392 & 356 & 192 & 130 & 365 & 260 & 0.029$^*$ \\ 
        ~ & C & 31 & 717 & 13 & 309 & 16 & 609 & 0.233 \\  
        Dog does not think before he acts & A & 481 & 36 & 338 & 41 & 744 & 57 & 0.066 \\ 
        ~ & B & 281 & 236 & 205 & 175 & 465 & 336 & 0.274 \\ 
        ~ & C & 20 & 497 & 7 & 373 & 33 & 768 & 0.112 \\  
        Dog appears to be sorry after he has done  & A & 956 & 82 & 333 & 25 & 268 & 27 & 0.594 \\
        something wrong & B & 563 & 476 & 213 & 145 & 173 & 122 & 0.137 \\
        ~ & C & 34 & 1005 & 10 & 348 & 14 & 281 & 0.363 \\  
        \end{tabularx}
\end{adjustwidth}
\end{table}

\begin{table}[H]
  
\begin{adjustwidth}{-\extralength}{0cm}
\centering %% If there is a figure in wide page, please release command \centering
 \begin{tabularx}{\fulllength}{LCRRRRRRL}
         Dog aggressively guards coveted items  & A & 295 & 26 & 165 & 13 & 1098 & 95 & 0.968 \\ 
        (e.g., stolen item, treats, food bowl) & B & 174 & 147 & 99 & 79 & 677 & 517 & 0.714 \\  
        ~ & C & 13 & 308 & 5 & 173 & 42 & 1152 & 0.793 \\  
        Dog is able to focus on a task in a distracting  & A & 645 & 56 & 313 & 27 & 600 & 50 & 0.979 \\ 
        situation (e.g., loud or busy places, around  & B & 403 & 298 & 198 & 142 & 348 & 303 & 0.221 \\ 
        other dogs) & C & 27 & 674 & 10 & 330 & 22 & 629 & 0.769 \\    
                Dog is playful with other dogs & A & 946 & 85 & 289 & 25 & 314 & 22 & 0.633 \\  
        ~ & B & 564 & 468 & 174 & 140 & 204 & 132 & 0.146 \\  
        ~ & C & 37 & 995 & 7 & 307 & 14 & 322 & 0.370 \\  
        When off leash, dog comes immediately  & A & 653 & 56 & 345 & 30 & 549 & 44 & 0.930 \\  
        when called & B & 383 & 326 & 221 & 155 & 342 & 251 & 0.235 \\  
        ~ & C & 25 & 684 & 6 & 370 & 28 & 565 & 0.030 \\ 
          

        Dog likes to chase squirrels, birds, or other  & A & 1188 & 105 & 133 & 9 & 227 & 20 & 0.821 \\ 
        small animals & B & 725 & 569 & 73 & 69 & 143 & 104 & 0.458 \\ 
        ~ & C & 37 & 1257 & 5 & 137 & 16 & 231 & 0.024 \\  
        Dog moves normally & A & 1388 & 118 & 54 & 5 & 114 & 11 & 0.851 \\
        ~ & B & 833 & 674 & 38 & 21 & 76 & 49 & 0.208 \\ 
        ~ & C & 52 & 1455 & 3 & 56 & 4 & 121 & 0.698 \\ 
        
        \end{tabularx}
\end{adjustwidth}
\end{table}

\begin{table}[H]
  
\begin{adjustwidth}{-\extralength}{0cm}
\centering %% If there is a figure in wide page, please release command \centering
 \begin{tabularx}{\fulllength}{LCRRRRRRL}
        Dog is as active as he has been & A & 1206 & 115 & 89 & 5 & 248 & 12 & 0.052$^*$ \\ 
        ~ & B & 716 & 606 & 51 & 43 & 174 & 86 & 0.001$^{**}$ \\ 
        ~ & C & 46 & 1276 & 3 & 91 & 10 & 250 & 0.935 \\  
        Dog shows extreme physical signs when  & A & 766 & 62 & 358 & 29 & 422 & 42 & 0.566 \\ 
        excited & B & 456 & 373 & 205 & 182 & 280 & 184 & 0.069 \\ 
        ~ & C & 27 & 802 & 11 & 376 & 21 & 443 & 0.372 \\  
        Dog ignores commands & A & 333 & 21 & 377 & 28 & 846 & 83 & 0.157 \\ 
        ~ & B & 196 & 158 & 240 & 165 & 512 & 418 & 0.343 \\ 
        ~ & C & 18 & 336 & 12 & 393 & 30 & 900 & 0.219 \\   
        Dog is quick to sneak out through open  & A & 375 & 34 & 249 & 19 & 922 & 79 & 0.857 \\ 
        doors, gates & B & 225 & 184 & 144 & 125 & 574 & 427 & 0.459 \\ 
        ~ & C & 12 & 397 & 7 & 262 & 41 & 960 & 0.430 \\  
        Dog sleeps more, is less awake & A & 509 & 37 & 361 & 34 & 675 & 58 & 0.551 \\ 
        ~ & B & 335 & 211 & 217 & 178 & 390 & 344 & 0.011$^*$ \\ 
        ~ & C & 19 & 527 & 6 & 389 & 35 & 699 & 0.015$^*$ \\  
        Dog is slow to respond to corrections & A & 193 & 15 & 269 & 16 & 1085 & 99 & 0.295 \\ 
        ~ & B & 116 & 92 & 163 & 122 & 667 & 518 & 0.948 \\
        ~ & C & 9 & 199 & 6 & 279 & 45 & 1140 & 0.294 \\ 
        Dog doesn't like to be approached or  & A & 319 & 30 & 224 & 24 & 1012 & 77 & 0.290 \\ 
        hugged & B & 195 & 154 & 137 & 111 & 615 & 475 & 0.942 \\
        ~ & C & 12 & 337 & 5 & 243 & 42 & 1048 & 0.385 \\ 
        Dog is friendly towards unfamiliar people & A & 942 & 71 & 223 & 22 & 390 & 39 & 0.295 \\
        ~ & B & 577 & 437 & 126 & 119 & 245 & 184 & 0.270 \\
        ~ & C & 36 & 978 & 10 & 235 & 13 & 416 & 0.756 \\   \end{tabularx}
\end{adjustwidth}
\end{table}

%\begin{table}[H]
%   \begin{tabularx}{\textwidth}{LCRRRRRRL}    \end{tabularx}
%\end{table}

\begin{table}[H]
 
\begin{adjustwidth}{-\extralength}{0cm}
\centering %% If there is a figure in wide page, please release command \centering
  \begin{tabularx}{\fulllength}{LCRRRRRRL}
        Dog responds to my presence & A & 1532 & 130 & 18 & 0 & 4 & 2 & 0.054$^*$ \\
        ~ & B & 931 & 732 & 14 & 4 & 2 & 4 & 0.097 \\ 
        ~ & C & 58 & 1605 & 1 & 17 & 0 & 6 & 0.577 \\
        Dog behaves aggressively in response to   & A & 286 & 34 & 195 & 14 & 1071 & 82 & 0.109 \\
        perceived threats from people & B & 175 & 145 & 114 & 95 & 656 & 498 & 0.692 \\
        ~ & C & 9 & 311 & 5 & 204 & 44 & 1110 & 0.547 \\  
        Dog is a people person & A & 1115 & 86 & 196 & 22 & 237 & 24 & 0.205 \\ 
        ~ & B & 684 & 518 & 107 & 111 & 155 & 106 & 0.056 \\ 
        ~ & C & 46 & 1156 & 4 & 214 & 8 & 253 & 0.371 \\ 
        Dog behaves fearfully towards unfamiliar  & A & 413 & 51 & 196 & 13 & 942 & 68 & 0.015$^*$ \\ 
        people & B & 249 & 216 & 104 & 105 & 593 & 417 & 0.025$^*$ \\ 
        ~ & C & 15 & 450 & 5 & 204 & 38 & 972 & 0.624 \\ 
        Dog seems to get excited for no reason & A & 291 & 26 & 228 & 18 & 1031 & 86 & 0.925 \\ 
        ~ & B & 174 & 143 & 119 & 127 & 651 & 467 & 0.017$^*$ \\ 
        ~ & C & 11 & 306 & 6 & 240 & 42 & 1076 & 0.690 \\  
        Dog behaves aggressively towards  & A & 192 & 27 & 146 & 14 & 1211 & 91 & 0.026$^*$ \\ 
        unfamiliar people & B & 126 & 93 & 72 & 88 & 748 & 555 & 0.011$^*$ \\ 
        ~ & C & 4 & 215 & 4 & 156 & 51 & 1252 & 0.291 \\  
        DOG seeks companionship from people & A & 1295 & 107 & 150 & 14 & 109 & 10 & 0.826 \\ 
        ~ & B & 784 & 619 & 96 & 68 & 69 & 50 & 0.769 \\ 
        ~ & C & 51 & 1352 & 4 & 160 & 4 & 115 & 0.832 \\    \end{tabularx}
\end{adjustwidth}
\end{table}

\begin{table}[H]
  
\begin{adjustwidth}{-\extralength}{0cm}
\centering %% If there is a figure in wide page, please release command \centering
 \begin{tabularx}{\fulllength}{LCRRRRRRL}
        Dog must greet everyone who comes to the  & A & 1245 & 102 & 82 & 9 & 168 & 18 & 0.406 \\ 
        door & B & 765 & 583 & 45 & 46 & 106 & 80 & 0.394 \\ 
        ~ & C & 48 & 1300 & 2 & 89 & 7 & 179 & 0.854 \\ 
        Dog chases bicycles, joggers, and  & A & 311 & 22 & 225 & 29 & 1014 & 80 & 0.070 \\ 
        skateboarders & B & 192 & 141 & 136 & 118 & 612 & 482 & 0.612 \\ 
        ~ & C & 10 & 323 & 9 & 245 & 40 & 1054 & 0.906 \\
            Dog works at tasks (e.g., getting treats out  & A & 1121 & 103 & 171 & 10 & 248 & 15 & 0.192 \\ 
        of a Kong, shredding toys) until entirely  & B & 679 & 545 & 106 & 75 & 150 & 113 & 0.706 \\ 
        finished & C & 43 & 1181 & 5 & 176 & 10 & 253 & 0.860 \\ 
        Dog leaves food or objects alone when told  & A & 1068 & 95 & 242 & 16 & 236 & 20 & 0.610 \\
        to do so & B & 645 & 518 & 148 & 110 & 146 & 110 & 0.803 \\ 
        ~ & C & 38 & 1125 & 9 & 249 & 12 & 244 & 0.487 \\  
        Dog retrieves objects (e.g., balls, toys,  & A & 961 & 86 & 177 & 15 & 409 & 29 & 0.610 \\ 
        sticks) & B & 564 & 483 & 100 & 92 & 275 & 163 & 0.0033* \\ 
        ~ & C & 38 & 1009 & 5 & 187 & 15 & 423 & 0.866 \\  
        Dog appears to have a lot of control over  & A & 992 & 83 & 315 & 29 & 236 & 19 & 0.879 \\ 
        how he responds & B & 611 & 464 & 180 & 164 & 144 & 111 & 0.332 \\ 
        ~ & C & 42 & 1033 & 12 & 332 & 5 & 250 & 0.346 \\   
        Dog reacts very quickly & A & 1217 & 102 & 223 & 19 & 107 & 10 & 0.889 \\
        ~ & B & 720 & 599 & 145 & 97 & 74 & 43 & 0.080 \\ 
        ~ & C & 42 & 1277 & 12 & 230 & 5 & 112 & 0.328 \\  \end{tabularx}
\end{adjustwidth}
\end{table}

\begin{table}[H]
 
\begin{adjustwidth}{-\extralength}{0cm}
\centering %% If there is a figure in wide page, please release command \centering
  \begin{tabularx}{\fulllength}{LCRRRRRRL}
        Dog is easy to train & A & 1068 & 93 & 271 & 24 & 204 & 14 & 0.732 \\ 
        ~ & B & 643 & 518 & 162 & 133 & 132 & 86 & 0.343 \\ 
        ~ & C & 42 & 1119 & 8 & 287 & 9 & 209 & 0.686 \\  
        Dog can be very persistent & A & 1257 & 110 & 186 & 13 & 103 & 8 & 0.769 \\ 
        ~ & B & 760 & 607 & 108 & 91 & 70 & 41 & 0.278 \\ 
        ~ & C & 50 & 1317 & 4 & 195 & 4 & 107 & 0.525 \\  
        Dog points & A & 365 & 26 & 258 & 23 & 917 & 82 & 0.630 \\ 
        ~ & B & 225 & 166 & 144 & 137 & 565 & 434 & 0.215 \\
        ~ & C & 12 & 379 & 8 & 273 & 39 & 960 & 0.659 \\ \
        Dog avoids getting wet & A & 609 & 46 & 189 & 19 & 690 & 63 & 0.488 \\ 
        ~ & B & 385 & 270 & 114 & 94 & 408 & 345 & 0.204 \\ 
        ~ & C & 24 & 631 & 8 & 200 & 24 & 729 & 0.798 \\
        Dog behaves aggressively toward other dogs & A & 322 & 33 & 297 & 18 & 917 & 78 & 0.227 \\
        ~ & B & 198 & 157 & 181 & 134 & 557 & 438 & 0.887 \\ 
        ~ & C & 6 & 349 & 7 & 308 & 46 & 949 & 0.014 \\   
        Dog willingly shares his toys with other  & A & 681 & 51 & 418 & 36 & 425 & 41 & 0.502 \\
        dogs & B & 409 & 323 & 245 & 209 & 276 & 190 & 0.260 \\ 
        ~ & C & 27 & 705 & 12 & 442 & 19 & 447 & 0.459 \\  
        Dog is dominant over other dogs & A & 428 & 36 & 405 & 31 & 696 & 62 & 0.816 \\ 
        ~ & B & 265 & 199 & 248 & 188 & 421 & 337 & 0.842 \\ 
        ~ & C & 16 & 448 & 14 & 422 & 29 & 729 & 0.873 \\   
        Dog avoids other dogs & A & 200 & 15 & 237 & 18 & 1099 & 96 & 0.855 \\ 
        ~ & B & 130 & 85 & 156 & 99 & 649 & 546 & 0.053$^*$ \\ 
        ~ & C & 9 & 206 & 3 & 252 & 47 & 1148 & 0.063 \\  
        Dog is friendly towards other dogs & A & 988 & 82 & 325 & 24 & 217 & 21 & 0.673 \\ 
        ~ & B & 608 & 462 & 196 & 153 & 130 & 108 & 0.823 \\ 
        ~ & C & 41 & 1029 & 12 & 337 & 6 & 232 & 0.685 \\  \end{tabularx}
\end{adjustwidth}
\end{table}

\begin{table}[H]
 
\begin{adjustwidth}{-\extralength}{0cm}
\centering %% If there is a figure in wide page, please release command \centering
  \begin{tabularx}{\fulllength}{LCRRRRRRL}
        Dog knows he is a dog & A & 989 & 76 & 389 & 33 & 152 & 19 & 0.199 \\ 
        ~ & B & 596 & 469 & 241 & 181 & 95 & 76 & 0.909 \\ 
        ~ & C & 39 & 1026 & 10 & 412 & 9 & 162 & 0.185 \\  
        Dog behaves fearfully towards other dogs & A & 208 & 26 & 237 & 14 & 1087 & 87 & 0.069 \\ 
        ~ & B & 126 & 108 & 143 & 108 & 665 & 509 & 0.713 \\ 
        ~ & C & 7 & 227 & 8 & 243 & 44 & 1130 & 0.873 \\  
        Dog behaves aggressively towards cats & A & 421 & 38 & 385 & 37 & 726 & 52 & 0.342 \\ 
        ~ & B & 252 & 207 & 230 & 192 & 453 & 325 & 0.351 \\ 
        ~ & C & 9 & 450 & 13 & 409 & 37 & 741 & 0.032 \\  
        Dog is assertive or pushy with other dogs  & A & 519 & 38 & 302 & 24 & 709 & 66 & 0.526 \\ 
        (e.g.,if in a home with other dogs, when  & B & 306 & 251 & 177 & 149 & 450 & 325 & 0.380 \\
        greeting) & C & 18 & 539 & 11 & 315 & 29 & 746 & 0.894 \\  
        Dog sometimes fails to recognize familiar & A & 111 & 16 & 91 & 4 & 1275 & 104 & 0.062 \\ 
        people or pets & B & 69 & 58 & 56 & 39 & 781 & 598 & 0.791 \\ 
        ~ & C & 5 & 122 & 2 & 93 & 51 & 1328 & 0.766 \\  
      
   
          Dog is very interested in and adapts easily  & A & 1008 & 68 & 209 & 24 & 315 & 38 & 0.008$^{**}$ \\
        to new things and new places & B & 609 & 467 & 123 & 110 & 203 & 150 & 0.494 \\
        ~ & C & 34 & 1042 & 14 & 219 & 11 & 342 & 0.110 \\ 
        Dog exhibits fearful behaviors when he is  & A & 315 & 30 & 236 & 18 & 974 & 79 & 0.712 \\ 
        restrained & B & 190 & 155 & 137 & 117 & 603 & 450 & 0.554 \\ 
        ~ & C & 11 & 334 & 7 & 247 & 41 & 1012 & 0.678 \\  
          \end{tabularx}
\end{adjustwidth}
\end{table}

%\begin{table}[H]
%   \begin{tabularx}{\textwidth}{LCRRRRRRL}   \end{tabularx}
%\end{table}

\begin{table}[H]
  
\begin{adjustwidth}{-\extralength}{0cm}
\centering %% If there is a figure in wide page, please release command \centering
 \begin{tabularx}{\fulllength}{LCRRRRRRL}
        Dog behaves fearfully when groomed (e.g.,  & A & 531 & 47 & 244 & 28 & 755 & 54 & 0.145 \\ 
       nails trimmed, brushed, bathed, ears & B & 325 & 253 & 141 & 131 & 465 & 344 & 0.270 \\ 
         cleaned) & C & 18 & 560 & 9 & 263 & 31 & 778 & 0.776 \\ 
        Dog is not keen to go into new situations & A & 392 & 43 & 236 & 16 & 896 & 68 & 0.138 \\ 
        ~ & B & 239 & 196 & 144 & 108 & 550 & 414 & 0.745 \\ 
        ~ & C & 13 & 422 & 10 & 242 & 36 & 928 & 0.735 \\ 
        Dog behaves aggressively during visits to  & A & 93 & 12 & 77 & 9 & 1349 & 109 & 0.190 \\
        the veterinarian & B & 59 & 46 & 47 & 39 & 819 & 639 & 0.958 \\
        ~ & C & 1 & 104 & 2 & 84 & 54 & 1404 & 0.319 \\  
        Dog is highly sensitive to noise & A & 626 & 55 & 234 & 21 & 667 & 54 & 0.880 \\ 
        ~ & B & 380 & 301 & 140 & 115 & 413 & 308 & 0.760 \\ 
        ~ & C & 20 & 661 & 9 & 246 & 30 & 691 & 0.478 \\   
        Dog shows aggression when nervous or  & A & 325 & 31 & 159 & 17 & 1039 & 82 & 0.413 \\ 
        fearful & B & 196 & 160 & 96 & 80 & 637 & 484 & 0.747 \\ 
        ~ & C & 8 & 348 & 10 & 166 & 39 & 1082 & 0.136 \\  
        Dog behaves fearfully during visits to the  & A & 506 & 41 & 168 & 17 & 853 & 71 & 0.716 \\
        veterinarian & B & 317 & 230 & 95 & 90 & 518 & 406 & 0.296 \\ 
        ~ & C & 14 & 533 & 6 & 179 & 38 & 886 & 0.287 \\ 
        Dog takes a long time to lose interest in new  & A & 357 & 41 & 564 & 54 & 608 & 35 & 0.009$^{**}$ \\ 
        things & B & 201 & 197 & 346 & 272 & 386 & 257 & 0.011$^*$ \\
        ~ & C & 9 & 389 & 26 & 592 & 23 & 620 & 0.253 \\   \end{tabularx}
\end{adjustwidth}
\end{table}

\begin{table}[H]
  
\begin{adjustwidth}{-\extralength}{0cm}
\centering %% If there is a figure in wide page, please release command \centering
 \begin{tabularx}{\fulllength}{LCRRRRRRL}
        Dog is afraid of storms & A & 457 & 34 & 139 & 25 & 885 & 68 & 0.003$^{**}$ \\ 
        ~ & B & 276 & 215 & 89 & 75 & 541 & 412 & 0.833 \\ 
        ~ & C & 16 & 475 & 4 & 160 & 38 & 915 & 0.631 \\  
        Dog behaves submissively when greeting  & A & 221 & 13 & 173 & 18 & 1136 & 99 & 0.287 \\ 
        other dogs & B & 134 & 100 & 103 & 88 & 696 & 539 & 0.764 \\ 
        ~ & C & 7 & 227 & 5 & 186 & 46 & 1189 & 0.774 \\  
        Dog paces up and down, walks in circles,  & A & 172 & 14 & 116 & 15 & 1230 & 100 & 0.275 \\ 
        etc. & B & 107 & 79 & 71 & 60 & 748 & 582 & 0.844 \\ 
        ~ & C & 5 & 181 & 2 & 129 & 49 & 1281 & 0.466 \\   
        Dog pants frequently, even at rest & A & 189 & 16 & 155 & 14 & 1173 & 99 & 0.961 \\ 
        ~ & B & 116 & 89 & 96 & 73 & 716 & 556 & 0.992 \\ 
        ~ & C & 11 & 194 & 12 & 157 & 35 & 1237 & 0.006 \\ 
        Dog shakes or trembles occasionally & A & 499 & 46 & 124 & 10 & 898 & 73 & 0.809 \\ 
        ~ & B & 317 & 228 & 86 & 48 & 523 & 448 & 0.039$^*$ \\ 
        ~ & C & 18 & 527 & 8 & 126 & 32 & 939 & 0.278 \\  
        Dog is lethargic & A & 132 & 9 & 149 & 14 & 1236 & 104 & 0.796 \\
        ~ & B & 89 & 52 & 105 & 58 & 731 & 609 & 0.013$^*$ \\ 
        ~ & C & 7 & 134 & 4 & 159 & 46 & 1294 & 0.465 \\  
        Dog is confident & A & 1038 & 81 & 260 & 23 & 219 & 21 & 0.630 \\ 
        ~ & B & 642 & 477 & 153 & 130 & 132 & 108 & 0.529 \\
        ~ & C & 44 & 1075 & 7 & 276 & 6 & 234 & 0.379 \\ 
        Dog seems dull or depressed, not alert & A & 32 & 3 & 83 & 4 & 1403 & 121 & 0.490 \\ 
        ~ & B & 16 & 19 & 57 & 30 & 853 & 671 & 0.101 \\ 
        ~ & C & 1 & 34 & 2 & 85 & 55 & 1469 & 0.914 \\
        Dog is anxious & A & 502 & 43 & 277 & 22 & 736 & 63 & 0.977 \\ 
        ~ & B & 308 & 237 & 172 & 127 & 445 & 354 & 0.861 \\ 
        ~ & C & 12 & 533 & 14 & 285 & 32 & 767 & 0.090 \\   \end{tabularx}
\end{adjustwidth}
\end{table}

\begin{table}[H]
  
\begin{adjustwidth}{-\extralength}{0cm}
\centering %% If there is a figure in wide page, please release command \centering
 \begin{tabularx}{\fulllength}{LCRRRRRRL}
        Dog is considered to be very impulsive & A & 421 & 30 & 303 & 27 & 789 & 70 & 0.611 \\
        ~ & B & 242 & 209 & 178 & 152 & 501 & 358 & 0.177 \\
        ~ & C & 14 & 437 & 14 & 316 & 30 & 829 & 0.684 \\ 
 Dog is curious & A & 1361 & 113 & 103 & 11 & 46 & 4 & 0.671 \\
        ~ & B & 822 & 652 & 68 & 46 & 31 & 19 & 0.524 \\
        ~ & C & 54 & 1420 & 2 & 112 & 2 & 48 & 0.628 \\  
%
%\begin{table}[H]
%   \begin{tabularx}{\textwidth}{LCRRRRRRL}
        Dog is affectionate & A & 1392 & 121 & 91 & 4 & 33 & 2 & 0.405 \\ 
        ~ & B & 846 & 667 & 56 & 39 & 23 & 12 & 0.454 \\ 
        ~ & C & 56 & 1457 & 1 & 94 & 1 & 34 & 0.411 \\ 
        Dog tends to be calm & A & 890 & 76 & 291 & 29 & 334 & 22 & 0.365 \\ 
        ~ & B & 562 & 404 & 172 & 148 & 192 & 164 & 0.216 \\ 
        ~ & C & 32 & 934 & 7 & 313 & 19 & 337 & 0.086 \\
        Dog is aloof & A & 251 & 24 & 218 & 15 & 1045 & 89 & 0.636 \\ 
        ~ & B & 162 & 113 & 134 & 99 & 629 & 505 & 0.550 \\ 
        ~ & C & 6 & 269 & 7 & 226 & 45 & 1089 & 0.351 \\  
        Dog has more good days than bad days & A & 1377 & 117 & 47 & 1 & 34 & 4 & 0.264 \\ 
        ~ & B & 840 & 654 & 27 & 21 & 26 & 12 & 0.344 \\ 
        ~ & C & 53 & 1441 & 1 & 47 & 3 & 35 & 0.233 \\ 
\hline
 \end{tabularx}
\end{adjustwidth}
\end{table}


\begin{table}[H]
\caption{Questions by question types from the original survey [7].}
\label{sup6}
\begin{tabularx}{\textwidth}{Lm{10cm}L}
    \hline
        \textbf{Quesion type} & \textbf{Question}  \\ 
        \hline
motor pattern & Dog buries toys / bones \\ 
   & Dog enjoys playing with toys \\ 
   & Dog howls \\ 
   & Dog points \\ 
   & Dog retrieves objects (e.g., balls, toys, sticks) \\ 
   & Dog wants to play \\ 
   & Dog Woo-woo barks \\ 
   \hline
  other behavior & Dog aggressively guards coveted items (e.g., stolen item, treats, food bowl) \\ 
   & Dog appears to be sorry after HE has done something wrong \\ 
 & Dog appears to have a lot of control over how HE responds \\ 
 & Dog avoids other dogs \\ 
 & Dog becomes aggressive when excited \\ 
 & Dog behaves aggressively during visits to the veterinarian \\ 
 & Dog behaves aggressively in response to perceived threats from people (e.g., being cornered, having collar reached for) \\ 
 & Dog behaves aggressively toward other dogs \\ 
 & Dog behaves aggressively towards cats \\ 
 & Dog behaves aggressively towards unfamiliar people \\ 
 & Dog behaves fearfully during visits to the veterinarian \\ 
 & Dog behaves fearfully towards other dogs \\ 
 & Dog behaves fearfully towards unfamiliar people \\ 
 & Dog behaves fearfully when groomed (e.g., nails trimmed, brushed, bathed, ears cleaned) \\ 
 & Dog behaves submissively (e.g., rolls over, avoids eye contact, licks his lips) when greeting other dogs \\ 
 & Dog calms down very quickly after being excited \\ 
 & Dog can be very persistent \\ 
 & Dog chases bicycles, joggers, and skateboarders \\ 
 & Dog damages doors, gates, or walls \\ 
 & Dog does not think before he acts \\ 
 & Dog doesn't like to be approached or hugged \\ 
 & Dog eats grass \\ 
 & Dog eats his own feces \\ 
 & Dog eats non-food items \\ 
 & Dog enjoys life \\ 
 & Dog escapes from cages, kennels, or enclosures \\ 
 & Dog exhibits fearful behaviors when he is restrained \\ 
 & Dog gets bored in play quickly \\ 
 & Dog gets stuck behind objects and is unable to get around \\ 
 & Dog has difficulty finding food dropped on the floor \\  
 & Dog has more good days than bad days \\ 
 & Dog ignores commands \\ 
 & Dog is a people person \\ 
 & Dog is able to focus on a task in a distracting situation (e.g., loud or busy places, around other dogs) \\ 
  & Dog is affectionate \\ 
 & Dog is afraid of storms \\ 
 & Dog is aloof \\ 
 & Dog is anxious \\ 
 & Dog is as active as he has been \\ 
 & Dog is assertive or pushy with other dogs (e.g., if in a home with other dogs, when greeting) \\ 
 & Dog is boisterous \\ 
 & Dog is confident \\ \end{tabularx}
\end{table}

 \begin{table}[H]
\begin{tabularx}{\textwidth}{Lm{10cm}L}
 & Dog is considered to be very impulsive \\ 
 & Dog is curious \\ 
 & Dog is dominant over other dogs \\ 
 & Dog is easy to train \\ 
 & Dog is friendly towards other dogs \\ 
 & Dog is friendly towards unfamiliar people \\ 
 & Dog is highly sensitive to noise \\ 
 & Dog is lethargic \\ 
 & Dog is not keen to go into new situations \\ 
    
 & Dog is not very patient \\ 
 & Dog is playful with other dogs \\ 
 & Dog is quick to sneak out through open doors, gates \\ 
 & Dog is relaxed when greeting people \\ 
 & Dog is shy \\ 
 & Dog is slow to respond to corrections \\ 
 & Dog is very interested in and adapts easily to new things and new places \\ 
 & Dog kicks or scratches the ground after defecating \\ 
 & Dog knows he is a dog \\ 
 & Dog lays in one place all day long \\ 
 & Dog leaves food or objects alone when told to do so \\ 
 & Dog licks his empty bowl after finishing the food \\ 
 & Dog licks tile / linoleum floors \\ 
 & Dog likes to chase squirrels, birds, or other small animals \\ 
 & Dog marks with feces \\ 
 & Dog may become aggressive if he is frustrated with something \\ 
 & Dog moves normally \\ 
 & Dog must greet everyone who comes to the door \\ 
 & Dog paces up and down, walks in circles and/or wanders with no direction or purpose \\ 
 & Dog places his paw on my or other people's feet \\ 
 & Dog reacts very quickly \\ 
 & Dog responds to my presence \\ 
 & Dog seeks companionship from people \\ 
 & Dog seeks constant activity \\ 
 & Dog seems dull or depressed, not alert \\ 
 & Dog seems to get excited for no reason \\ 
 & Dog shows aggression when nervous or fearful \\ 
 & Dog shows barrier aggression \\ 
 & Dog shows extreme physical signs when excited \\ 
 & Dog shows handedness or side-preference \\ 
 & Dog shows submissive urination \\ 
 & Dog sleeps more, is less awake \\ 
 & Dog sometimes fails to recognize familiar people or pets \\ 
 & Dog stares blankly at the walls or floor \\ 
 & Dog takes a long time to lose interest in new things \\ 
 & Dog tends to be calm \\ 
 & Dog turns in circles before pooping \\ 
 & Dog walks away or avoids being patted \\ 
 & Dog whines to get attention, food, or toys \\ 
 & Dog whines when alone \\ 
 & Dog willingly shares his toys with other dogs \\ 
 & Dog works at tasks (e.g., getting treats out of a Kong, shredding toys) until entirely finished \\ 
 & Excitement can lead dog to fixed repetitive behavior \\ \end{tabularx}
\end{table}

 \begin{table}[H]
\begin{tabularx}{\textwidth}{Lm{10cm}L}
 & When off leash, dog comes immediately when called \\ 
 \hline
  physical trait & Are dog's eyes different colors? \\ 
   & Does dog have soft fur or rough and bristly fur? \\ 
   & How long is dog's fur on his back and sides?  Measure it against your finger. \\ 
  & How much white fur does dog have? Select the image with the closest amount of white. \\ 
   & Is dog's tail curly? \\ 
   & What color is dog?  Select all that apply. \\ 
   & What is dog's ear shape? Select the image with the closest ear shape. \\ 
   & When dog is standing next to someone of average height, how high are his shoulders? \\ 
   \hline
  physical trait related & Dog avoids getting wet \\ 
   & Dog crosses his front paws \\ 
   & Dog drinks water quickly \\ 
   & Dog lifts his leg to urinate \\ 
   & Dog pants frequently, even at rest \\ 
   & Dog rests frog style \\ 
   & Dog shakes or trembles occasionally \\ 
   & Dog tilts his head \\ 
\hline
    \end{tabularx}
\end{table}

\begin{figure}[H]
\centering
\caption{Dog breeds answered to be white (blue) and other colors (red) and the number of samples they appeared in. 
Only breeds appearing in more than one sample are presented.
}
\includegraphics[width=0.7\linewidth]{wcolordogs1.pdf}
\label{supf1}
\end{figure}

\begin{figure}[H]
\centering
\caption{Dog breeds answered to be only white (blue) and not only white (red) and the number of samples they appeared in. 
Only breeds appearing in more than one sample are presented.
}
\includegraphics[width=0.7\linewidth]{wcolordogs2.pdf}
\label{supf2}
\end{figure}


%\newpage
%%%%%%%%%%%%%%%%%%%%%%%%%%%%%%%%%%%%%%%%%%%
%\reftitle{References}
%
%% \externalbibliography{yes}
%% \bibliography{refsb}
%
%\begin{thebibliography}{999}
%
%\bibitem[Rowan(2018)]{rowan2018companion}
%Rowan, A.N.
%\newblock Companion animal statistics in the USA {\bf 2018}.
%
%\bibitem[Bedford(2019)]{bedford2019number}
%Bedford, E.
%\newblock Number of Dogs in the United States from 2000 to 2017.
%\newblock {\em Statista. American Pet Products Association} {\bf 2019}.
%
%\bibitem[Association \em{et~al.}(2021)Association et~al.]{american20212021}
%Association, A.P.P.; others.
%\newblock 2021--2022 APPA national pet owners survey.
%\newblock {\em Greenwhich, CT: American Pet Products Association} {\bf 2021}.
%
%\bibitem[Jensen(2017)]{jensen2017avma}
%Jensen, H.
%\newblock AVMA US Pet Ownership and Demographics Sourcebook.
%\newblock  American Veterinary Medical Association,  2017.
%
%\bibitem[Overall and Love(2001)]{overall2001dog}
%Overall, K.L.; Love, M.
%\newblock Dog bites to humans—demography, epidemiology, injury, and risk.
%\newblock {\em Journal of the American Veterinary Medical Association} {\bf 2001}, {\em 218},~1923--1934.
%
%\bibitem[Zhang \em{et~al.}(2022)Zhang, Zhang, Wang, Xu, Lu, Hong, Penuelas, Gillings, Wang, Gao, et~al.]{zhang2022assessment}
%Zhang, Z.; Zhang, Q.; Wang, T.; Xu, N.; Lu, T.; Hong, W.; Penuelas, J.; Gillings, M.; Wang, M.; Gao, W.; others.
%\newblock Assessment of global health risk of antibiotic resistance genes.
%\newblock {\em Nature communications} {\bf 2022}, {\em 13},~1553.
%
%\bibitem[Morrill \em{et~al.}(2022)Morrill, Hekman, Li, McClure, Logan, Goodman, Gao, Dong, Alonso, Carmichael, et~al.]{morrill2022ancestry}
%Morrill, K.; Hekman, J.; Li, X.; McClure, J.; Logan, B.; Goodman, L.; Gao, M.; Dong, Y.; Alonso, M.; Carmichael, E.; others.
%\newblock Ancestry-inclusive dog genomics challenges popular breed stereotypes.
%\newblock {\em Science} {\bf 2022}, {\em 376},~eabk0639.
%
%\bibitem[Wood \em{et~al.}(2019)Wood, Lu, and Langmead]{wood2019improved}
%Wood, D.E.; Lu, J.; Langmead, B.
%\newblock Improved metagenomic analysis with Kraken 2.
%\newblock {\em Genome biology} {\bf 2019}, {\em 20},~1--13.
%
%\bibitem[{R Core Team}(2022)]{R2022}
%{R Core Team}.
%\newblock {\em R: A Language and Environment for Statistical Computing}.
%\newblock R Foundation for Statistical Computing, Vienna, Austria,  2022.
%
%\bibitem[McMurdie and Holmes(2013)]{mcmurdie2013phyloseq}
%McMurdie, P.J.; Holmes, S.
%\newblock phyloseq: an R package for reproducible interactive analysis and graphics of microbiome census data.
%\newblock {\em PloS one} {\bf 2013}, {\em 8},~e61217.
%
%\bibitem[Lahti and Shetty(2017)]{lahti2017microbiome}
%Lahti, L.; Shetty, S.
%\newblock microbiome R package {\bf 2017}.
%
%\bibitem[Li \em{et~al.}(2015)Li, Liu, Luo, Sadakane, and Lam]{li2015megahit}
%Li, D.; Liu, C.M.; Luo, R.; Sadakane, K.; Lam, T.W.
%\newblock MEGAHIT: an ultra-fast single-node solution for large and complex metagenomics assembly via succinct de Bruijn graph.
%\newblock {\em Bioinformatics} {\bf 2015}, {\em 31},~1674--1676.
%
%\bibitem[Hyatt \em{et~al.}(2010)Hyatt, Chen, LoCascio, Land, Larimer, and Hauser]{hyatt2010prodigal}
%Hyatt, D.; Chen, G.L.; LoCascio, P.F.; Land, M.L.; Larimer, F.W.; Hauser, L.J.
%\newblock Prodigal: prokaryotic gene recognition and translation initiation site identification.
%\newblock {\em BMC bioinformatics} {\bf 2010}, {\em 11},~1--11.
%
%\bibitem[McArthur \em{et~al.}(2013)McArthur, Waglechner, Nizam, Yan, Azad, Baylay, Bhullar, Canova, De~Pascale, Ejim, et~al.]{mcarthur2013comprehensive}
%McArthur, A.G.; Waglechner, N.; Nizam, F.; Yan, A.; Azad, M.A.; Baylay, A.J.; Bhullar, K.; Canova, M.J.; De~Pascale, G.; Ejim, L.; others.
%\newblock The comprehensive antibiotic resistance database.
%\newblock {\em Antimicrobial agents and chemotherapy} {\bf 2013}, {\em 57},~3348--3357.
%
%\bibitem[Jia \em{et~al.}(2016)Jia, Raphenya, Alcock, Waglechner, Guo, Tsang, Lago, Dave, Pereira, Sharma, et~al.]{jia2016card}
%Jia, B.; Raphenya, A.R.; Alcock, B.; Waglechner, N.; Guo, P.; Tsang, K.K.; Lago, B.A.; Dave, B.M.; Pereira, S.; Sharma, A.N.; others.
%\newblock CARD 2017: expansion and model-centric curation of the comprehensive antibiotic resistance database.
%\newblock {\em Nucleic acids research} {\bf 2016}, p. gkw1004.
%
%\bibitem[Buchfink \em{et~al.}(2015)Buchfink, Xie, and Huson]{buchfink2015fast}
%Buchfink, B.; Xie, C.; Huson, D.H.
%\newblock Fast and sensitive protein alignment using DIAMOND.
%\newblock {\em Nature methods} {\bf 2015}, {\em 12},~59--60.
%
%\bibitem[Agresti(2019)]{agresti2019}
%Agresti, A., Categorical data analysis; John Wiley \& Sons,  2019; p.~46.
%
%\bibitem[Portilho \em{et~al.}(2023)Portilho, N{\'o}brega, de~Almeida, Mota, de~Paula, Listoni, Bosco, Oliveira, Cunha, and Ribeiro]{portilho2023microbial}
%Portilho, F.V.; N{\'o}brega, J.; de~Almeida, B.O.; Mota, A.R.; de~Paula, C.L.; Listoni, F.J.; Bosco, S.M.; Oliveira, A.L.; Cunha, M.d.L.R.; Ribeiro, M.G.
%\newblock Microbial Complexity of Oral Cavity of Healthy Dogs Identified by Mass Spectrometry and Next-Generation Sequencing.
%\newblock {\em Animals} {\bf 2023}, {\em 13},~2467.
%
%\bibitem[Mei \em{et~al.}(2024)Mei, Cai, Lei, Wang, Yuan, Lin, and Zhu]{mei2024revealing}
%Mei, S.; Cai, M.; Lei, F.; Wang, X.; Yuan, X.; Lin, Y.; Zhu, B.
%\newblock Revealing microbial community characteristics in healthy human, cat and canine salivas and looking for species-specific microbes.
%\newblock {\em International Journal of Legal Medicine} {\bf 2024}, pp. 1--11.
%
%\bibitem[Alessandri \em{et~al.}(2024)Alessandri, Fontana, Mancabelli, Tarracchini, Lugli, Argentini, Longhi, Rizzo, Vergna, Anzalone, et~al.]{alessandri2024species}
%Alessandri, G.; Fontana, F.; Mancabelli, L.; Tarracchini, C.; Lugli, G.A.; Argentini, C.; Longhi, G.; Rizzo, S.M.; Vergna, L.M.; Anzalone, R.; others.
%\newblock Species-level characterization of saliva and dental plaque microbiota reveals putative bacterial and functional biomarkers of periodontal diseases in dogs.
%\newblock {\em FEMS Microbiology Ecology} {\bf 2024}, p. fiae082.
%
%\bibitem[Poole \em{et~al.}(1993)Poole, Krebes, McNally, and Neshat]{poole1993multiple}
%Poole, K.; Krebes, K.; McNally, C.; Neshat, S.
%\newblock Multiple antibiotic resistance in Pseudomonas aeruginosa: evidence for involvement of an efflux operon.
%\newblock {\em Journal of bacteriology} {\bf 1993}, {\em 175},~7363--7372.
%
%\bibitem[Organization \em{et~al.}(2019)Organization et~al.]{world2019critically}
%Organization, W.H.; others.
%\newblock Critically important antimicrobials for human medicine {\bf 2019}.
%
%\bibitem[Tompson \em{et~al.}(2021)Tompson, Mateus, Brodbelt, and Chandler]{tompson2021understanding}
%Tompson, A.C.; Mateus, A.L.; Brodbelt, D.C.; Chandler, C.I.
%\newblock Understanding antibiotic use in companion animals: A literature review identifying avenues for future efforts.
%\newblock {\em Frontiers in Veterinary Science} {\bf 2021}, {\em 8},~719547.
%
%\bibitem[Yushchuk \em{et~al.}(2020)Yushchuk, Binda, and Marinelli]{yushchuk2020glycopeptide}
%Yushchuk, O.; Binda, E.; Marinelli, F.
%\newblock Glycopeptide antibiotic resistance genes: distribution and function in the producer actinomycetes.
%\newblock {\em Frontiers in Microbiology} {\bf 2020}, {\em 11},~1173.
%
%\bibitem[El-Sayed~Ahmed \em{et~al.}(2020)El-Sayed~Ahmed, Zhong, Shen, Yang, Doi, and Tian]{el2020colistin}
%El-Sayed~Ahmed, M.A.E.G.; Zhong, L.L.; Shen, C.; Yang, Y.; Doi, Y.; Tian, G.B.
%\newblock Colistin and its role in the Era of antibiotic resistance: an extended review (2000--2019).
%\newblock {\em Emerging microbes \& infections} {\bf 2020}, {\em 9},~868--885.
%
%\bibitem[Moffatt \em{et~al.}(2019)Moffatt, Harper, and Boyce]{moffatt2019mechanisms}
%Moffatt, J.H.; Harper, M.; Boyce, J.D.
%\newblock Mechanisms of polymyxin resistance.
%\newblock {\em Polymyxin antibiotics: From laboratory bench to bedside} {\bf 2019}, pp. 55--71.
%
%\bibitem[Olaitan \em{et~al.}(2014)Olaitan, Morand, and Rolain]{olaitan2014mechanisms}
%Olaitan, A.O.; Morand, S.; Rolain, J.M.
%\newblock Mechanisms of polymyxin resistance: acquired and intrinsic resistance in bacteria.
%\newblock {\em Frontiers in microbiology} {\bf 2014}, {\em 5},~643.
%
%\bibitem[on~Antimicrobials of the Committee for Medicinal Products~for Veterinary~Use \em{et~al.}(2009)on~Antimicrobials of the Committee for Medicinal Products~for Veterinary~Use et~al.]{scientific2009reflection}
%on~Antimicrobials of the Committee for Medicinal Products~for Veterinary~Use, S.A.G.; others.
%\newblock Reflection paper on the use of third and fourth generation cephalosporins in food producing animals in the European Union: development of resistance and impact on human and animal health.
%\newblock {\em Journal of Veterinary Pharmacology and Therapeutics} {\bf 2009}, {\em 32},~515--533.
%
%\bibitem[Kobayashi \em{et~al.}(1998)Kobayashi, Taniguchi, and Urasawa]{kobayashi1998analysis}
%Kobayashi, N.; Taniguchi, K.; Urasawa, S.
%\newblock Analysis of diversity of mutations in the mecI gene and mecA promoter/operator region of methicillin-resistant Staphylococcus aureus and Staphylococcus epidermidis.
%\newblock {\em Antimicrobial agents and chemotherapy} {\bf 1998}, {\em 42},~717--720.
%
%\bibitem[Mulani \em{et~al.}(2019)Mulani, Kamble, Kumkar, Tawre, and Pardesi]{mulani2019emerging}
%Mulani, M.S.; Kamble, E.E.; Kumkar, S.N.; Tawre, M.S.; Pardesi, K.R.
%\newblock Emerging strategies to combat ESKAPE pathogens in the era of antimicrobial resistance: a review.
%\newblock {\em Frontiers in microbiology} {\bf 2019}, {\em 10},~539.
%
%\bibitem[O’Neill \em{et~al.}(2020)O’Neill, Pegram, Crocker, Brodbelt, Church, and Packer]{o2020unravelling}
%O’Neill, D.; Pegram, C.; Crocker, P.; Brodbelt, D.; Church, D.; Packer, R.
%\newblock Unravelling the health status of brachycephalic dogs in the UK using multivariable analysis.
%\newblock {\em Scientific Reports} {\bf 2020}, {\em 10},~17251.
%
%\bibitem[Teng \em{et~al.}(2022)Teng, Brodbelt, Pegram, Church, and O’Neill]{teng2022life}
%Teng, K.T.y.; Brodbelt, D.C.; Pegram, C.; Church, D.B.; O’Neill, D.G.
%\newblock Life tables of annual life expectancy and mortality for companion dogs in the United Kingdom.
%\newblock {\em Scientific Reports} {\bf 2022}, {\em 12},~6415.
%
%\bibitem[Bellumori \em{et~al.}(2013)Bellumori, Famula, Bannasch, Belanger, and Oberbauer]{bellumori2013prevalence}
%Bellumori, T.P.; Famula, T.R.; Bannasch, D.L.; Belanger, J.M.; Oberbauer, A.M.
%\newblock Prevalence of inherited disorders among mixed-breed and purebred dogs: 27,254 cases (1995--2010).
%\newblock {\em Journal of the American Veterinary Medical Association} {\bf 2013}, {\em 242},~1549--1555.
%
%\bibitem[Singleton \em{et~al.}(2020)Singleton, Pinchbeck, Radford, Arsevska, Dawson, Jones, Noble, Williams, and S{\'a}nchez-Vizca{\'\i}no]{singleton2020factors}
%Singleton, D.A.; Pinchbeck, G.L.; Radford, A.D.; Arsevska, E.; Dawson, S.; Jones, P.H.; Noble, P.J.M.; Williams, N.J.; S{\'a}nchez-Vizca{\'\i}no, F.
%\newblock Factors associated with prescription of antimicrobial drugs for dogs and cats, United Kingdom, 2014--2016.
%\newblock {\em Emerging Infectious Diseases} {\bf 2020}, {\em 26},~1778.
%
%\bibitem[Karlsson \em{et~al.}(2007)Karlsson, Baranowska, Wade, Salmon~Hillbertz, Zody, Anderson, Biagi, Patterson, Pielberg, Kulbokas~III, et~al.]{karlsson2007efficient}
%Karlsson, E.K.; Baranowska, I.; Wade, C.M.; Salmon~Hillbertz, N.H.; Zody, M.C.; Anderson, N.; Biagi, T.M.; Patterson, N.; Pielberg, G.R.; Kulbokas~III, E.J.; others.
%\newblock Efficient mapping of mendelian traits in dogs through genome-wide association.
%\newblock {\em Nature genetics} {\bf 2007}, {\em 39},~1321--1328.
%
%\bibitem[Deane-Coe \em{et~al.}(2018)Deane-Coe, Chu, Slavney, Boyko, and Sams]{deane2018direct}
%Deane-Coe, P.E.; Chu, E.T.; Slavney, A.; Boyko, A.R.; Sams, A.J.
%\newblock Direct-to-consumer DNA testing of 6,000 dogs reveals 98.6-kb duplication associated with blue eyes and heterochromia in Siberian Huskies.
%\newblock {\em PLoS genetics} {\bf 2018}, {\em 14},~e1007648.
%
%\bibitem[Roberts(1967)]{roberts1967color}
%Roberts, S.R.
%\newblock Color dilution and hereditary defects in collie dogs.
%\newblock {\em American Journal of Ophthalmology} {\bf 1967}, {\em 63},~1762--1775.
%
%\bibitem[Clark \em{et~al.}(2008)Clark, Wahl, Rees, Strain, Cargill, Vanderlip, and Murphy]{clark2008canine}
%Clark, L.A.; Wahl, J.M.; Rees, C.A.; Strain, G.M.; Cargill, E.J.; Vanderlip, S.L.; Murphy, K.E.
%\newblock Canine SINEs and their effects on phenotypes of the domestic dog. In {\em Genomics of disease}; Springer,  2008; pp. 79--88.
%
%\bibitem[Stritzel \em{et~al.}(2009)Stritzel, Fritsche, W{\"o}hlke, Philipp, Hertslet, and Distl]{stritzel2009multiple}
%Stritzel, S.; Fritsche, J.; W{\"o}hlke, A.; Philipp, U.; Hertslet, S.; Distl, O.
%\newblock Multiple ocular malformations in two sheepdogs homozygous for the merle mutation.
%\newblock {\em Tier{\"a}rztliche Praxis Ausgabe K: Kleintiere/Heimtiere} {\bf 2009}, {\em 37},~229--238.
%
%\end{thebibliography}

\end{document}
